# Supplementary material for: Facultative mycorrhization in a fern (Struthiopteris spicant L. Weiss) is bound to light intensity
Source: BMC Plant Biol. 2024 Feb 9;24:103. doi: 10.1186/s12870-024-04782-6 (PMC10854079; doi:10.1186/s12870-024-04782-6)
Supplement: Supplementary file 1 — Supplementary Material 1 [file 12870_2024_4782_MOESM1_ESM.xlsx]

## Sheet: Sheet1
Taxonomic composition of the fungal communities linked to the roots of Struthiopteris spicant L. Weiss.											Legend: ASV- amplicon sequence variants, L-light, P-phosphorus, N-nitrogen. Symbols +/- indicate addition/no addition of the correspondent nutrient.
ASV	Sample	Treatment	Abundance	Kingdom	Phylum	Class	Order	Family	Genus	Species
ASV1	2LPHN4	L-P-N+	30737	Fungi	Ascomycota	Dothideomycetes	Pleosporales	Didymellaceae
ASV1	2LPLN4	L-P-N-	24018	Fungi	Ascomycota	Dothideomycetes	Pleosporales	Didymellaceae
ASV2	1HPHN8	L+P+N+	20628	Fungi	Ascomycota	Sordariomycetes	Hypocreales	Nectriaceae	Ilyonectria	macrodidyma
ASV1	2HPHN5	L-P+N+	18572	Fungi	Ascomycota	Dothideomycetes	Pleosporales	Didymellaceae
ASV1	2LPHN6	L-P-N+	18559	Fungi	Ascomycota	Dothideomycetes	Pleosporales	Didymellaceae
ASV2	1LPHN8	L+P-N+	17137	Fungi	Ascomycota	Sordariomycetes	Hypocreales	Nectriaceae	Ilyonectria	macrodidyma
ASV1	2HPLN4	L-P+N-	16287	Fungi	Ascomycota	Dothideomycetes	Pleosporales	Didymellaceae
ASV1	2HPHN1	L-P+N+	15649	Fungi	Ascomycota	Dothideomycetes	Pleosporales	Didymellaceae
ASV2	1LPHN2	L+P-N+	15451	Fungi	Ascomycota	Sordariomycetes	Hypocreales	Nectriaceae	Ilyonectria	macrodidyma
ASV2	1LPHN9	L+P-N+	14470	Fungi	Ascomycota	Sordariomycetes	Hypocreales	Nectriaceae	Ilyonectria	macrodidyma
ASV1	1LPHN9	L+P-N+	14386	Fungi	Ascomycota	Dothideomycetes	Pleosporales	Didymellaceae
ASV2	1LPLN1	L+P-N-	14175	Fungi	Ascomycota	Sordariomycetes	Hypocreales	Nectriaceae	Ilyonectria	macrodidyma
ASV1	2HPHN6	L-P+N+	13761	Fungi	Ascomycota	Dothideomycetes	Pleosporales	Didymellaceae
ASV2	1HPHN6	L+P+N+	11924	Fungi	Ascomycota	Sordariomycetes	Hypocreales	Nectriaceae	Ilyonectria	macrodidyma
ASV1	2HPHN8	L-P+N+	11254	Fungi	Ascomycota	Dothideomycetes	Pleosporales	Didymellaceae
ASV2	1LPHN6	L+P-N+	10788	Fungi	Ascomycota	Sordariomycetes	Hypocreales	Nectriaceae	Ilyonectria	macrodidyma
ASV1	1LPLN9	L+P-N-	10310	Fungi	Ascomycota	Dothideomycetes	Pleosporales	Didymellaceae
ASV2	1LPHN4	L+P-N+	9464	Fungi	Ascomycota	Sordariomycetes	Hypocreales	Nectriaceae	Ilyonectria	macrodidyma
ASV1	2LPLN8	L-P-N-	8886	Fungi	Ascomycota	Dothideomycetes	Pleosporales	Didymellaceae
ASV1	2HPLN9	L-P+N-	8797	Fungi	Ascomycota	Dothideomycetes	Pleosporales	Didymellaceae
ASV2	2HPHN9	L-P+N+	8594	Fungi	Ascomycota	Sordariomycetes	Hypocreales	Nectriaceae	Ilyonectria	macrodidyma
ASV1	2HPLN5	L-P+N-	8546	Fungi	Ascomycota	Dothideomycetes	Pleosporales	Didymellaceae
ASV1	1HPHN2	L+P+N+	7989	Fungi	Ascomycota	Dothideomycetes	Pleosporales	Didymellaceae
ASV2	1LPLN4	L+P-N-	7732	Fungi	Ascomycota	Sordariomycetes	Hypocreales	Nectriaceae	Ilyonectria	macrodidyma
ASV1	2HPHN4	L-P+N+	7465	Fungi	Ascomycota	Dothideomycetes	Pleosporales	Didymellaceae
ASV2	2HPHN7	L-P+N+	7425	Fungi	Ascomycota	Sordariomycetes	Hypocreales	Nectriaceae	Ilyonectria	macrodidyma
ASV2	1LPLN2	L+P-N-	7315	Fungi	Ascomycota	Sordariomycetes	Hypocreales	Nectriaceae	Ilyonectria	macrodidyma
ASV2	1HPHN7	L+P+N+	7196	Fungi	Ascomycota	Sordariomycetes	Hypocreales	Nectriaceae	Ilyonectria	macrodidyma
ASV1	2LPLN5	L-P-N-	7164	Fungi	Ascomycota	Dothideomycetes	Pleosporales	Didymellaceae
ASV2	1LPLN3	L+P-N-	6731	Fungi	Ascomycota	Sordariomycetes	Hypocreales	Nectriaceae	Ilyonectria	macrodidyma
ASV2	1LPLN5	L+P-N-	6716	Fungi	Ascomycota	Sordariomycetes	Hypocreales	Nectriaceae	Ilyonectria	macrodidyma
ASV2	2HPLN8	L-P+N-	6480	Fungi	Ascomycota	Sordariomycetes	Hypocreales	Nectriaceae	Ilyonectria	macrodidyma
ASV1	2HPLN3	L-P+N-	6204	Fungi	Ascomycota	Dothideomycetes	Pleosporales	Didymellaceae
ASV2	1LPHN3	L+P-N+	6202	Fungi	Ascomycota	Sordariomycetes	Hypocreales	Nectriaceae	Ilyonectria	macrodidyma
ASV2	2LPLN3	L-P-N-	6092	Fungi	Ascomycota	Sordariomycetes	Hypocreales	Nectriaceae	Ilyonectria	macrodidyma
ASV2	1HPLN10	L+P+N-	6030	Fungi	Ascomycota	Sordariomycetes	Hypocreales	Nectriaceae	Ilyonectria	macrodidyma
ASV2	1HPHN9	L+P+N+	5896	Fungi	Ascomycota	Sordariomycetes	Hypocreales	Nectriaceae	Ilyonectria	macrodidyma
ASV2	1LPHN7	L+P-N+	5847	Fungi	Ascomycota	Sordariomycetes	Hypocreales	Nectriaceae	Ilyonectria	macrodidyma
ASV2	2LPLN5	L-P-N-	5773	Fungi	Ascomycota	Sordariomycetes	Hypocreales	Nectriaceae	Ilyonectria	macrodidyma
ASV1	2LPHN7	L-P-N+	5491	Fungi	Ascomycota	Dothideomycetes	Pleosporales	Didymellaceae
ASV2	1HPHN10	L+P+N+	5447	Fungi	Ascomycota	Sordariomycetes	Hypocreales	Nectriaceae	Ilyonectria	macrodidyma
ASV2	1LPHN10	L+P-N+	5340	Fungi	Ascomycota	Sordariomycetes	Hypocreales	Nectriaceae	Ilyonectria	macrodidyma
ASV1	1LPHN5	L+P-N+	5258	Fungi	Ascomycota	Dothideomycetes	Pleosporales	Didymellaceae
ASV2	2HPLN9	L-P+N-	5101	Fungi	Ascomycota	Sordariomycetes	Hypocreales	Nectriaceae	Ilyonectria	macrodidyma
ASV2	1HPHN3	L+P+N+	5062	Fungi	Ascomycota	Sordariomycetes	Hypocreales	Nectriaceae	Ilyonectria	macrodidyma
ASV2	1LPHN5	L+P-N+	5054	Fungi	Ascomycota	Sordariomycetes	Hypocreales	Nectriaceae	Ilyonectria	macrodidyma
ASV1	1HPLN9	L+P+N-	4966	Fungi	Ascomycota	Dothideomycetes	Pleosporales	Didymellaceae
ASV1	1HPHN8	L+P+N+	4963	Fungi	Ascomycota	Dothideomycetes	Pleosporales	Didymellaceae
ASV2	1HPLN4	L+P+N-	4841	Fungi	Ascomycota	Sordariomycetes	Hypocreales	Nectriaceae	Ilyonectria	macrodidyma
ASV1	2LPLN10	L-P-N-	4647	Fungi	Ascomycota	Dothideomycetes	Pleosporales	Didymellaceae
ASV2	1HPHN2	L+P+N+	4240	Fungi	Ascomycota	Sordariomycetes	Hypocreales	Nectriaceae	Ilyonectria	macrodidyma
ASV2	1HPLN2	L+P+N-	4236	Fungi	Ascomycota	Sordariomycetes	Hypocreales	Nectriaceae	Ilyonectria	macrodidyma
ASV1	1HPLN2	L+P+N-	4092	Fungi	Ascomycota	Dothideomycetes	Pleosporales	Didymellaceae
ASV2	1HPLN1	L+P+N-	4024	Fungi	Ascomycota	Sordariomycetes	Hypocreales	Nectriaceae	Ilyonectria	macrodidyma
ASV1	1HPHN1	L+P+N+	3833	Fungi	Ascomycota	Dothideomycetes	Pleosporales	Didymellaceae
ASV2	2HPLN10	L-P+N-	3767	Fungi	Ascomycota	Sordariomycetes	Hypocreales	Nectriaceae	Ilyonectria	macrodidyma
ASV2	2HPHN2	L-P+N+	3564	Fungi	Ascomycota	Sordariomycetes	Hypocreales	Nectriaceae	Ilyonectria	macrodidyma
ASV1	2HPLN10	L-P+N-	3536	Fungi	Ascomycota	Dothideomycetes	Pleosporales	Didymellaceae
ASV2	1LPLN8	L+P-N-	3486	Fungi	Ascomycota	Sordariomycetes	Hypocreales	Nectriaceae	Ilyonectria	macrodidyma
ASV1	2HPHN9	L-P+N+	3436	Fungi	Ascomycota	Dothideomycetes	Pleosporales	Didymellaceae
ASV2	1HPHN4	L+P+N+	3375	Fungi	Ascomycota	Sordariomycetes	Hypocreales	Nectriaceae	Ilyonectria	macrodidyma
ASV1	1HPHN7	L+P+N+	3122	Fungi	Ascomycota	Dothideomycetes	Pleosporales	Didymellaceae
ASV3	1LPHN7	L+P-N+	3115	Fungi	Ascomycota	Sordariomycetes	Hypocreales	Nectriaceae	Dactylonectria	amazonica
ASV1	1HPLN3	L+P+N-	3090	Fungi	Ascomycota	Dothideomycetes	Pleosporales	Didymellaceae
ASV1	2LPLN9	L-P-N-	2991	Fungi	Ascomycota	Dothideomycetes	Pleosporales	Didymellaceae
ASV1	1HPLN8	L+P+N-	2970	Fungi	Ascomycota	Dothideomycetes	Pleosporales	Didymellaceae
ASV4	1LPHN5	L+P-N+	2964	Fungi	Ascomycota	Sordariomycetes	Hypocreales	Nectriaceae	Dactylonectria	amazonica
ASV2	2LPLN7	L-P-N-	2908	Fungi	Ascomycota	Sordariomycetes	Hypocreales	Nectriaceae	Ilyonectria	macrodidyma
ASV1	2HPLN7	L-P+N-	2895	Fungi	Ascomycota	Dothideomycetes	Pleosporales	Didymellaceae
ASV2	1LPHN1	L+P-N+	2830	Fungi	Ascomycota	Sordariomycetes	Hypocreales	Nectriaceae	Ilyonectria	macrodidyma
ASV3	1LPLN5	L+P-N-	2812	Fungi	Ascomycota	Sordariomycetes	Hypocreales	Nectriaceae	Dactylonectria	amazonica
ASV2	1LPLN10	L+P-N-	2783	Fungi	Ascomycota	Sordariomycetes	Hypocreales	Nectriaceae	Ilyonectria	macrodidyma
ASV2	2LPLN10	L-P-N-	2779	Fungi	Ascomycota	Sordariomycetes	Hypocreales	Nectriaceae	Ilyonectria	macrodidyma
ASV1	2LPLN2	L-P-N-	2766	Fungi	Ascomycota	Dothideomycetes	Pleosporales	Didymellaceae
ASV16	1LPLN10	L+P-N-	2639	Fungi	Ascomycota	Sordariomycetes	Hypocreales	Nectriaceae	Dactylonectria
ASV1	2LPHN5	L-P-N+	2633	Fungi	Ascomycota	Dothideomycetes	Pleosporales	Didymellaceae
ASV2	1HPHN5	L+P+N+	2633	Fungi	Ascomycota	Sordariomycetes	Hypocreales	Nectriaceae	Ilyonectria	macrodidyma
ASV2	2LPHN6	L-P-N+	2618	Fungi	Ascomycota	Sordariomycetes	Hypocreales	Nectriaceae	Ilyonectria	macrodidyma
ASV2	1HPLN6	L+P+N-	2477	Fungi	Ascomycota	Sordariomycetes	Hypocreales	Nectriaceae	Ilyonectria	macrodidyma
ASV1	1HPHN6	L+P+N+	2446	Fungi	Ascomycota	Dothideomycetes	Pleosporales	Didymellaceae
ASV2	2LPLN9	L-P-N-	2271	Fungi	Ascomycota	Sordariomycetes	Hypocreales	Nectriaceae	Ilyonectria	macrodidyma
ASV6	2HPLN8	L-P+N-	2222	Fungi	Ascomycota	Leotiomycetes	Helotiales	Helotiaceae	Tetracladium	marchalianum
ASV2	2LPHN1	L-P-N+	2178	Fungi	Ascomycota	Sordariomycetes	Hypocreales	Nectriaceae	Ilyonectria	macrodidyma
ASV4	2HPHN9	L-P+N+	2160	Fungi	Ascomycota	Sordariomycetes	Hypocreales	Nectriaceae	Dactylonectria	amazonica
ASV2	2HPHN3	L-P+N+	2101	Fungi	Ascomycota	Sordariomycetes	Hypocreales	Nectriaceae	Ilyonectria	macrodidyma
ASV2	1LPLN6	L+P-N-	2098	Fungi	Ascomycota	Sordariomycetes	Hypocreales	Nectriaceae	Ilyonectria	macrodidyma
ASV1	1HPLN6	L+P+N-	2067	Fungi	Ascomycota	Dothideomycetes	Pleosporales	Didymellaceae
ASV1	1HPHN3	L+P+N+	2047	Fungi	Ascomycota	Dothideomycetes	Pleosporales	Didymellaceae
ASV3	1HPHN9	L+P+N+	2006	Fungi	Ascomycota	Sordariomycetes	Hypocreales	Nectriaceae	Dactylonectria	amazonica
ASV2	1LPLN9	L+P-N-	1991	Fungi	Ascomycota	Sordariomycetes	Hypocreales	Nectriaceae	Ilyonectria	macrodidyma
ASV1	2HPHN2	L-P+N+	1947	Fungi	Ascomycota	Dothideomycetes	Pleosporales	Didymellaceae
ASV1	2LPHN8	L-P-N+	1919	Fungi	Ascomycota	Dothideomycetes	Pleosporales	Didymellaceae
ASV11	2HPHN2	L-P+N+	1908	Fungi	Ascomycota	Sordariomycetes	Hypocreales	Nectriaceae	Dactylonectria	amazonica
ASV18	2HPHN3	L-P+N+	1839	Fungi	Ascomycota	Dothideomycetes	Pleosporales	Didymellaceae
ASV2	1HPLN8	L+P+N-	1781	Fungi	Ascomycota	Sordariomycetes	Hypocreales	Nectriaceae	Ilyonectria	macrodidyma
ASV2	2LPLN1	L-P-N-	1775	Fungi	Ascomycota	Sordariomycetes	Hypocreales	Nectriaceae	Ilyonectria	macrodidyma
ASV2	2HPHN10	L-P+N+	1710	Fungi	Ascomycota	Sordariomycetes	Hypocreales	Nectriaceae	Ilyonectria	macrodidyma
ASV2	1HPLN9	L+P+N-	1608	Fungi	Ascomycota	Sordariomycetes	Hypocreales	Nectriaceae	Ilyonectria	macrodidyma
ASV3	1HPHN6	L+P+N+	1551	Fungi	Ascomycota	Sordariomycetes	Hypocreales	Nectriaceae	Dactylonectria	amazonica
ASV2	2LPHN3	L-P-N+	1548	Fungi	Ascomycota	Sordariomycetes	Hypocreales	Nectriaceae	Ilyonectria	macrodidyma
ASV5	2LPHN1	L-P-N+	1506	Fungi	Ascomycota	Leotiomycetes	Helotiales	Helotiales_fam_Incertae_sedis	Chalara	clidemiae
ASV2	2LPLN2	L-P-N-	1489	Fungi	Ascomycota	Sordariomycetes	Hypocreales	Nectriaceae	Ilyonectria	macrodidyma
ASV2	2LPHN9	L-P-N+	1442	Fungi	Ascomycota	Sordariomycetes	Hypocreales	Nectriaceae	Ilyonectria	macrodidyma
ASV1	1LPHN3	L+P-N+	1429	Fungi	Ascomycota	Dothideomycetes	Pleosporales	Didymellaceae
ASV3	1LPLN1	L+P-N-	1429	Fungi	Ascomycota	Sordariomycetes	Hypocreales	Nectriaceae	Dactylonectria	amazonica
ASV11	1HPHN8	L+P+N+	1375	Fungi	Ascomycota	Sordariomycetes	Hypocreales	Nectriaceae	Dactylonectria	amazonica
ASV2	1LPLN7	L+P-N-	1367	Fungi	Ascomycota	Sordariomycetes	Hypocreales	Nectriaceae	Ilyonectria	macrodidyma
ASV1	1LPLN3	L+P-N-	1365	Fungi	Ascomycota	Dothideomycetes	Pleosporales	Didymellaceae
ASV4	2HPLN1	L-P+N-	1339	Fungi	Ascomycota	Sordariomycetes	Hypocreales	Nectriaceae	Dactylonectria	amazonica
ASV1	2LPHN9	L-P-N+	1249	Fungi	Ascomycota	Dothideomycetes	Pleosporales	Didymellaceae
ASV1	1HPLN7	L+P+N-	1237	Fungi	Ascomycota	Dothideomycetes	Pleosporales	Didymellaceae
ASV2	1HPLN7	L+P+N-	1201	Fungi	Ascomycota	Sordariomycetes	Hypocreales	Nectriaceae	Ilyonectria	macrodidyma
ASV1	1HPHN9	L+P+N+	1197	Fungi	Ascomycota	Dothideomycetes	Pleosporales	Didymellaceae
ASV5	1LPLN3	L+P-N-	1197	Fungi	Ascomycota	Leotiomycetes	Helotiales	Helotiales_fam_Incertae_sedis	Chalara	clidemiae
ASV4	2LPLN3	L-P-N-	1176	Fungi	Ascomycota	Sordariomycetes	Hypocreales	Nectriaceae	Dactylonectria	amazonica
ASV2	2HPLN6	L-P+N-	1171	Fungi	Ascomycota	Sordariomycetes	Hypocreales	Nectriaceae	Ilyonectria	macrodidyma
ASV4	1LPHN6	L+P-N+	1148	Fungi	Ascomycota	Sordariomycetes	Hypocreales	Nectriaceae	Dactylonectria	amazonica
ASV13	1HPLN1	L+P+N-	1123	Fungi	Basidiomycota	Tremellomycetes	Tremellales	Rhynchogastremataceae	Papiliotrema	flavescens
ASV36	2	Initial	1075	Fungi	Ascomycota	Leotiomycetes	Helotiales	Vibrisseaceae	Phialocephala	bamuru
ASV38	1LPLN6	L+P-N-	1032	Fungi	Ascomycota	Dothideomycetes	Pleosporales	Didymellaceae	Endophoma	elongata
ASV29	2	Initial	1031	Fungi	Ascomycota	Leotiomycetes	Helotiales	Sclerotiniaceae	Botryotinia	pelargonii
ASV4	2HPHN10	L-P+N+	1016	Fungi	Ascomycota	Sordariomycetes	Hypocreales	Nectriaceae	Dactylonectria	amazonica
ASV39	1LPHN4	L+P-N+	999	Fungi	Ascomycota	Dothideomycetes	Pleosporales	Didymellaceae	Stagonosporopsis	dorenboschii
ASV4	1HPHN4	L+P+N+	997	Fungi	Ascomycota	Sordariomycetes	Hypocreales	Nectriaceae	Dactylonectria	amazonica
ASV2	2LPHN4	L-P-N+	968	Fungi	Ascomycota	Sordariomycetes	Hypocreales	Nectriaceae	Ilyonectria	macrodidyma
ASV3	2HPHN7	L-P+N+	910	Fungi	Ascomycota	Sordariomycetes	Hypocreales	Nectriaceae	Dactylonectria	amazonica
ASV4	1LPHN9	L+P-N+	893	Fungi	Ascomycota	Sordariomycetes	Hypocreales	Nectriaceae	Dactylonectria	amazonica
ASV3	2LPHN1	L-P-N+	889	Fungi	Ascomycota	Sordariomycetes	Hypocreales	Nectriaceae	Dactylonectria	amazonica
ASV4	1LPLN5	L+P-N-	865	Fungi	Ascomycota	Sordariomycetes	Hypocreales	Nectriaceae	Dactylonectria	amazonica
ASV5	1LPLN1	L+P-N-	843	Fungi	Ascomycota	Leotiomycetes	Helotiales	Helotiales_fam_Incertae_sedis	Chalara	clidemiae
ASV7	2	Initial	840	Fungi	Basidiomycota	Tremellomycetes	Tremellales	Trimorphomycetaceae	Saitozyma	podzolica
ASV19	2HPLN1	L-P+N-	833	Fungi	Ascomycota	Sordariomycetes	Hypocreales	Nectriaceae	Dactylonectria	amazonica
ASV3	2HPHN9	L-P+N+	833	Fungi	Ascomycota	Sordariomycetes	Hypocreales	Nectriaceae	Dactylonectria	amazonica
ASV5	1HPLN1	L+P+N-	829	Fungi	Ascomycota	Leotiomycetes	Helotiales	Helotiales_fam_Incertae_sedis	Chalara	clidemiae
ASV3	1LPLN2	L+P-N-	800	Fungi	Ascomycota	Sordariomycetes	Hypocreales	Nectriaceae	Dactylonectria	amazonica
ASV1	1HPLN1	L+P+N-	771	Fungi	Ascomycota	Dothideomycetes	Pleosporales	Didymellaceae
ASV3	1LPHN8	L+P-N+	768	Fungi	Ascomycota	Sordariomycetes	Hypocreales	Nectriaceae	Dactylonectria	amazonica
ASV1	2HPHN10	L-P+N+	757	Fungi	Ascomycota	Dothideomycetes	Pleosporales	Didymellaceae
ASV2	2HPHN4	L-P+N+	718	Fungi	Ascomycota	Sordariomycetes	Hypocreales	Nectriaceae	Ilyonectria	macrodidyma
ASV4	1HPHN7	L+P+N+	712	Fungi	Ascomycota	Sordariomycetes	Hypocreales	Nectriaceae	Dactylonectria	amazonica
ASV5	1LPHN3	L+P-N+	706	Fungi	Ascomycota	Leotiomycetes	Helotiales	Helotiales_fam_Incertae_sedis	Chalara	clidemiae
ASV3	2LPHN8	L-P-N+	693	Fungi	Ascomycota	Sordariomycetes	Hypocreales	Nectriaceae	Dactylonectria	amazonica
ASV52	2HPLN5	L-P+N-	693	Fungi	Ascomycota	Sordariomycetes	Hypocreales	Nectriaceae	Dactylonectria	amazonica
ASV14	2LPHN5	L-P-N+	690	Fungi	Ascomycota	Sordariomycetes	Hypocreales	Nectriaceae	Dactylonectria	amazonica
ASV44	1LPLN4	L+P-N-	682	Fungi	Ascomycota	Leotiomycetes	Helotiales	Helotiales_fam_Incertae_sedis	Mycoarthris	corallina
ASV54	1HPHN6	L+P+N+	674	Fungi	Ascomycota	Leotiomycetes	Helotiales	Helotiales_fam_Incertae_sedis	Chalara	clidemiae
ASV1	1HPLN10	L+P+N-	672	Fungi	Ascomycota	Dothideomycetes	Pleosporales	Didymellaceae
ASV1	2HPLN8	L-P+N-	668	Fungi	Ascomycota	Dothideomycetes	Pleosporales	Didymellaceae
ASV4	1HPLN9	L+P+N-	661	Fungi	Ascomycota	Sordariomycetes	Hypocreales	Nectriaceae	Dactylonectria	amazonica
ASV9	1LPHN7	L+P-N+	657	Fungi	Ascomycota	Sordariomycetes	Hypocreales	Nectriaceae
ASV1	1LPHN7	L+P-N+	653	Fungi	Ascomycota	Dothideomycetes	Pleosporales	Didymellaceae
ASV6	2LPLN9	L-P-N-	647	Fungi	Ascomycota	Leotiomycetes	Helotiales	Helotiaceae	Tetracladium	marchalianum
ASV2	2LPLN8	L-P-N-	644	Fungi	Ascomycota	Sordariomycetes	Hypocreales	Nectriaceae	Ilyonectria	macrodidyma
ASV11	1HPHN2	L+P+N+	636	Fungi	Ascomycota	Sordariomycetes	Hypocreales	Nectriaceae	Dactylonectria	amazonica
ASV3	1LPHN1	L+P-N+	633	Fungi	Ascomycota	Sordariomycetes	Hypocreales	Nectriaceae	Dactylonectria	amazonica
ASV3	2LPHN5	L-P-N+	623	Fungi	Ascomycota	Sordariomycetes	Hypocreales	Nectriaceae	Dactylonectria	amazonica
ASV19	1LPHN5	L+P-N+	618	Fungi	Ascomycota	Sordariomycetes	Hypocreales	Nectriaceae	Dactylonectria	amazonica
ASV1	2LPHN1	L-P-N+	613	Fungi	Ascomycota	Dothideomycetes	Pleosporales	Didymellaceae
ASV1	2HPLN1	L-P+N-	606	Fungi	Ascomycota	Dothideomycetes	Pleosporales	Didymellaceae
ASV1	1LPLN4	L+P-N-	595	Fungi	Ascomycota	Dothideomycetes	Pleosporales	Didymellaceae
ASV4	1HPHN2	L+P+N+	589	Fungi	Ascomycota	Sordariomycetes	Hypocreales	Nectriaceae	Dactylonectria	amazonica
ASV9	1LPHN2	L+P-N+	581	Fungi	Ascomycota	Sordariomycetes	Hypocreales	Nectriaceae
ASV1	1HPHN5	L+P+N+	579	Fungi	Ascomycota	Dothideomycetes	Pleosporales	Didymellaceae
ASV3	1HPHN4	L+P+N+	574	Fungi	Ascomycota	Sordariomycetes	Hypocreales	Nectriaceae	Dactylonectria	amazonica
ASV1	2LPHN10	L-P-N+	571	Fungi	Ascomycota	Dothideomycetes	Pleosporales	Didymellaceae
ASV7	1	Initial	563	Fungi	Basidiomycota	Tremellomycetes	Tremellales	Trimorphomycetaceae	Saitozyma	podzolica
ASV5	1LPLN10	L+P-N-	558	Fungi	Ascomycota	Leotiomycetes	Helotiales	Helotiales_fam_Incertae_sedis	Chalara	clidemiae
ASV4	1LPHN2	L+P-N+	557	Fungi	Ascomycota	Sordariomycetes	Hypocreales	Nectriaceae	Dactylonectria	amazonica
ASV8	1HPLN5	L+P+N-	556	Fungi	Ascomycota	Dothideomycetes	Capnodiales	Cladosporiaceae	Cladosporium	delicatulum
ASV4	1HPLN3	L+P+N-	549	Fungi	Ascomycota	Sordariomycetes	Hypocreales	Nectriaceae	Dactylonectria	amazonica
ASV3	2HPLN6	L-P+N-	545	Fungi	Ascomycota	Sordariomycetes	Hypocreales	Nectriaceae	Dactylonectria	amazonica
ASV5	1LPHN7	L+P-N+	521	Fungi	Ascomycota	Leotiomycetes	Helotiales	Helotiales_fam_Incertae_sedis	Chalara	clidemiae
ASV9	1LPHN3	L+P-N+	519	Fungi	Ascomycota	Sordariomycetes	Hypocreales	Nectriaceae
ASV5	1HPLN5	L+P+N-	507	Fungi	Ascomycota	Leotiomycetes	Helotiales	Helotiales_fam_Incertae_sedis	Chalara	clidemiae
ASV5	2LPHN9	L-P-N+	503	Fungi	Ascomycota	Leotiomycetes	Helotiales	Helotiales_fam_Incertae_sedis	Chalara	clidemiae
ASV1	1LPHN1	L+P-N+	498	Fungi	Ascomycota	Dothideomycetes	Pleosporales	Didymellaceae
ASV12	2LPLN8	L-P-N-	486	Fungi	Basidiomycota	Tremellomycetes	Trichosporonales	Trichosporonaceae	Apiotrichum	porosum
ASV9	1LPHN8	L+P-N+	486	Fungi	Ascomycota	Sordariomycetes	Hypocreales	Nectriaceae
ASV17	1LPHN5	L+P-N+	484	Fungi	Mucoromycota	Glomeromycetes	Glomerales	Glomeraceae	Dominikia	duoreactiva
ASV1	1LPHN4	L+P-N+	482	Fungi	Ascomycota	Dothideomycetes	Pleosporales	Didymellaceae
ASV27	1HPLN1	L+P+N-	478	Fungi	Ascomycota	Dothideomycetes	Capnodiales	Cladosporiaceae	Cladosporium	ramotenellum
ASV1	1LPLN8	L+P-N-	465	Fungi	Ascomycota	Dothideomycetes	Pleosporales	Didymellaceae
ASV8	1LPLN1	L+P-N-	460	Fungi	Ascomycota	Dothideomycetes	Capnodiales	Cladosporiaceae	Cladosporium	delicatulum
ASV14	1LPHN7	L+P-N+	457	Fungi	Ascomycota	Sordariomycetes	Hypocreales	Nectriaceae	Dactylonectria	amazonica
ASV53	1	Initial	448	Fungi	Ascomycota
ASV7	3	Initial	446	Fungi	Basidiomycota	Tremellomycetes	Tremellales	Trimorphomycetaceae	Saitozyma	podzolica
ASV56	2HPHN8	L-P+N+	445	Fungi	Ascomycota	Dothideomycetes	Capnodiales	Cladosporiaceae	Cladosporium	langeronii
ASV17	1LPHN2	L+P-N+	440	Fungi	Mucoromycota	Glomeromycetes	Glomerales	Glomeraceae	Dominikia	duoreactiva
ASV37	1LPLN2	L+P-N-	440	Fungi	Ascomycota	Leotiomycetes	Helotiales	Helotiales_fam_Incertae_sedis	Chalara	clidemiae
ASV17	1LPHN1	L+P-N+	439	Fungi	Mucoromycota	Glomeromycetes	Glomerales	Glomeraceae	Dominikia	duoreactiva
ASV37	1HPHN10	L+P+N+	439	Fungi	Ascomycota	Leotiomycetes	Helotiales	Helotiales_fam_Incertae_sedis	Chalara	clidemiae
ASV5	2HPHN9	L-P+N+	438	Fungi	Ascomycota	Leotiomycetes	Helotiales	Helotiales_fam_Incertae_sedis	Chalara	clidemiae
ASV2	2LPHN7	L-P-N+	437	Fungi	Ascomycota	Sordariomycetes	Hypocreales	Nectriaceae	Ilyonectria	macrodidyma
ASV70	1LPHN5	L+P-N+	434	Fungi	Mucoromycota	Glomeromycetes	Glomerales	Glomeraceae	Dominikia	duoreactiva
ASV14	1LPHN1	L+P-N+	429	Fungi	Ascomycota	Sordariomycetes	Hypocreales	Nectriaceae	Dactylonectria	amazonica
ASV6	1LPLN2	L+P-N-	419	Fungi	Ascomycota	Leotiomycetes	Helotiales	Helotiaceae	Tetracladium	marchalianum
ASV23	2HPHN10	L-P+N+	416	Fungi	Ascomycota	Sordariomycetes	Hypocreales	Nectriaceae	Fusarium	oxysporum
ASV3	1HPHN7	L+P+N+	406	Fungi	Ascomycota	Sordariomycetes	Hypocreales	Nectriaceae	Dactylonectria	amazonica
ASV23	2HPHN8	L-P+N+	403	Fungi	Ascomycota	Sordariomycetes	Hypocreales	Nectriaceae	Fusarium	oxysporum
ASV1	2HPHN3	L-P+N+	402	Fungi	Ascomycota	Dothideomycetes	Pleosporales	Didymellaceae
ASV6	2LPHN2	L-P-N+	396	Fungi	Ascomycota	Leotiomycetes	Helotiales	Helotiaceae	Tetracladium	marchalianum
ASV14	1LPHN10	L+P-N+	393	Fungi	Ascomycota	Sordariomycetes	Hypocreales	Nectriaceae	Dactylonectria	amazonica
ASV26	1LPHN9	L+P-N+	383	Fungi	Mucoromycota	Glomeromycetes	Glomerales	Glomeraceae	Dominikia	achra
ASV12	2HPLN8	L-P+N-	381	Fungi	Basidiomycota	Tremellomycetes	Trichosporonales	Trichosporonaceae	Apiotrichum	porosum
ASV2	2LPLN4	L-P-N-	380	Fungi	Ascomycota	Sordariomycetes	Hypocreales	Nectriaceae	Ilyonectria	macrodidyma
ASV3	2LPLN1	L-P-N-	363	Fungi	Ascomycota	Sordariomycetes	Hypocreales	Nectriaceae	Dactylonectria	amazonica
ASV19	1HPHN2	L+P+N+	361	Fungi	Ascomycota	Sordariomycetes	Hypocreales	Nectriaceae	Dactylonectria	amazonica
ASV1	1HPLN5	L+P+N-	359	Fungi	Ascomycota	Dothideomycetes	Pleosporales	Didymellaceae
ASV13	1LPLN1	L+P-N-	359	Fungi	Basidiomycota	Tremellomycetes	Tremellales	Rhynchogastremataceae	Papiliotrema	flavescens
ASV20	5	Initial	358	Fungi	Basidiomycota	Tremellomycetes	Trichosporonales	Trichosporonaceae	Apiotrichum	xylopini
ASV23	2HPLN8	L-P+N-	350	Fungi	Ascomycota	Sordariomycetes	Hypocreales	Nectriaceae	Fusarium	oxysporum
ASV20	1HPHN7	L+P+N+	345	Fungi	Basidiomycota	Tremellomycetes	Trichosporonales	Trichosporonaceae	Apiotrichum	xylopini
ASV6	2HPLN1	L-P+N-	343	Fungi	Ascomycota	Leotiomycetes	Helotiales	Helotiaceae	Tetracladium	marchalianum
ASV8	1HPLN3	L+P+N-	342	Fungi	Ascomycota	Dothideomycetes	Capnodiales	Cladosporiaceae	Cladosporium	delicatulum
ASV23	2HPLN4	L-P+N-	341	Fungi	Ascomycota	Sordariomycetes	Hypocreales	Nectriaceae	Fusarium	oxysporum
ASV17	1LPLN8	L+P-N-	336	Fungi	Mucoromycota	Glomeromycetes	Glomerales	Glomeraceae	Dominikia	duoreactiva
ASV7	2HPLN10	L-P+N-	329	Fungi	Basidiomycota	Tremellomycetes	Tremellales	Trimorphomycetaceae	Saitozyma	podzolica
ASV10	1LPLN5	L+P-N-	327	Fungi	Ascomycota	Sordariomycetes	Hypocreales	Nectriaceae	Ilyonectria	macrodidyma
ASV3	1LPLN10	L+P-N-	327	Fungi	Ascomycota	Sordariomycetes	Hypocreales	Nectriaceae	Dactylonectria	amazonica
ASV22	2LPHN4	L-P-N+	326	Fungi	Ascomycota	Dothideomycetes	Pleosporales	Didymellaceae
ASV17	1LPHN3	L+P-N+	320	Fungi	Mucoromycota	Glomeromycetes	Glomerales	Glomeraceae	Dominikia	duoreactiva
ASV8	1HPLN1	L+P+N-	319	Fungi	Ascomycota	Dothideomycetes	Capnodiales	Cladosporiaceae	Cladosporium	delicatulum
ASV3	2HPLN10	L-P+N-	317	Fungi	Ascomycota	Sordariomycetes	Hypocreales	Nectriaceae	Dactylonectria	amazonica
ASV3	1LPHN10	L+P-N+	315	Fungi	Ascomycota	Sordariomycetes	Hypocreales	Nectriaceae	Dactylonectria	amazonica
ASV74	1LPLN5	L+P-N-	315	Fungi	Mucoromycota	Glomeromycetes	Glomerales	Glomeraceae	Glomus	macrocarpum
ASV80	1LPHN4	L+P-N+	311	Fungi	Ascomycota	Dothideomycetes	Pleosporales	Melanommataceae
ASV15	2	Initial	309	Fungi	Basidiomycota	Tremellomycetes	Trichosporonales	Trichosporonaceae	Cutaneotrichosporon	moniliiforme
ASV3	2HPHN4	L-P+N+	308	Fungi	Ascomycota	Sordariomycetes	Hypocreales	Nectriaceae	Dactylonectria	amazonica
ASV14	1LPLN2	L+P-N-	307	Fungi	Ascomycota	Sordariomycetes	Hypocreales	Nectriaceae	Dactylonectria	amazonica
ASV1	2LPHN3	L-P-N+	302	Fungi	Ascomycota	Dothideomycetes	Pleosporales	Didymellaceae
ASV1	1LPLN2	L+P-N-	300	Fungi	Ascomycota	Dothideomycetes	Pleosporales	Didymellaceae
ASV28	2LPHN4	L-P-N+	299	Fungi	Ascomycota	Dothideomycetes	Pleosporales	Didymellaceae
ASV34	1LPHN3	L+P-N+	299	Fungi	Mucoromycota	Glomeromycetes	Glomerales	Glomeraceae	Dominikia	duoreactiva
ASV18	2HPLN7	L-P+N-	297	Fungi	Ascomycota	Dothideomycetes	Pleosporales	Didymellaceae
ASV12	1LPHN7	L+P-N+	296	Fungi	Basidiomycota	Tremellomycetes	Trichosporonales	Trichosporonaceae	Apiotrichum	porosum
ASV1	1LPHN10	L+P-N+	294	Fungi	Ascomycota	Dothideomycetes	Pleosporales	Didymellaceae
ASV4	2LPHN2	L-P-N+	292	Fungi	Ascomycota	Sordariomycetes	Hypocreales	Nectriaceae	Dactylonectria	amazonica
ASV41	2LPLN3	L-P-N-	287	Fungi	Ascomycota	Leotiomycetes	Helotiales	Helotiaceae	Tetracladium	marchalianum
ASV21	1HPHN8	L+P+N+	286	Fungi	Ascomycota	Sordariomycetes	Hypocreales
ASV26	1LPLN9	L+P-N-	283	Fungi	Mucoromycota	Glomeromycetes	Glomerales	Glomeraceae	Dominikia	achra
ASV10	2LPLN3	L-P-N-	281	Fungi	Ascomycota	Sordariomycetes	Hypocreales	Nectriaceae	Ilyonectria	macrodidyma
ASV11	1LPLN5	L+P-N-	279	Fungi	Ascomycota	Sordariomycetes	Hypocreales	Nectriaceae	Dactylonectria	amazonica
ASV8	2HPHN7	L-P+N+	279	Fungi	Ascomycota	Dothideomycetes	Capnodiales	Cladosporiaceae	Cladosporium	delicatulum
ASV22	2LPLN4	L-P-N-	277	Fungi	Ascomycota	Dothideomycetes	Pleosporales	Didymellaceae
ASV43	1LPHN9	L+P-N+	276	Fungi	Mucoromycota	Glomeromycetes	Glomerales	Glomeraceae	Dominikia	achra
ASV12	2HPHN1	L-P+N+	274	Fungi	Basidiomycota	Tremellomycetes	Trichosporonales	Trichosporonaceae	Apiotrichum	porosum
ASV72	3	Initial	274	Fungi	Ascomycota	Leotiomycetes	Helotiales	Hyaloscyphaceae	Clathrosphaerina
ASV1	1LPLN10	L+P-N-	270	Fungi	Ascomycota	Dothideomycetes	Pleosporales	Didymellaceae
ASV6	2HPLN2	L-P+N-	270	Fungi	Ascomycota	Leotiomycetes	Helotiales	Helotiaceae	Tetracladium	marchalianum
ASV2	2HPHN1	L-P+N+	269	Fungi	Ascomycota	Sordariomycetes	Hypocreales	Nectriaceae	Ilyonectria	macrodidyma
ASV3	2LPLN10	L-P-N-	263	Fungi	Ascomycota	Sordariomycetes	Hypocreales	Nectriaceae	Dactylonectria	amazonica
ASV4	2LPLN9	L-P-N-	262	Fungi	Ascomycota	Sordariomycetes	Hypocreales	Nectriaceae	Dactylonectria	amazonica
ASV6	2HPHN2	L-P+N+	262	Fungi	Ascomycota	Leotiomycetes	Helotiales	Helotiaceae	Tetracladium	marchalianum
ASV1	1LPHN8	L+P-N+	259	Fungi	Ascomycota	Dothideomycetes	Pleosporales	Didymellaceae
ASV9	1HPHN5	L+P+N+	258	Fungi	Ascomycota	Sordariomycetes	Hypocreales	Nectriaceae
ASV15	2LPHN2	L-P-N+	253	Fungi	Basidiomycota	Tremellomycetes	Trichosporonales	Trichosporonaceae	Cutaneotrichosporon	moniliiforme
ASV32	1HPLN2	L+P+N-	252	Fungi	Ascomycota	Leotiomycetes	Helotiales	Helotiales_fam_Incertae_sedis	Leohumicola
ASV91	2HPLN7	L-P+N-	251	Fungi	Ascomycota	Dothideomycetes	Capnodiales	Cladosporiaceae	Cladosporium	delicatulum
ASV8	2HPLN9	L-P+N-	250	Fungi	Ascomycota	Dothideomycetes	Capnodiales	Cladosporiaceae	Cladosporium	delicatulum
ASV40	1LPHN5	L+P-N+	249	Fungi	Mucoromycota	Glomeromycetes	Glomerales	Glomeraceae	Dominikia	achra
ASV6	1HPHN2	L+P+N+	249	Fungi	Ascomycota	Leotiomycetes	Helotiales	Helotiaceae	Tetracladium	marchalianum
ASV15	2HPLN8	L-P+N-	248	Fungi	Basidiomycota	Tremellomycetes	Trichosporonales	Trichosporonaceae	Cutaneotrichosporon	moniliiforme
ASV34	1HPHN6	L+P+N+	248	Fungi	Mucoromycota	Glomeromycetes	Glomerales	Glomeraceae	Dominikia	duoreactiva
ASV1	2LPHN2	L-P-N+	247	Fungi	Ascomycota	Dothideomycetes	Pleosporales	Didymellaceae
ASV49	2LPLN7	L-P-N-	247	Fungi	Ascomycota	Leotiomycetes	Helotiales	Helotiales_fam_Incertae_sedis	Mycoarthris	corallina
ASV92	1HPLN3	L+P+N-	246	Fungi	Ascomycota	Sordariomycetes	Hypocreales	Nectriaceae	Dactylonectria	amazonica
ASV26	1HPLN2	L+P+N-	245	Fungi	Mucoromycota	Glomeromycetes	Glomerales	Glomeraceae	Dominikia	achra
ASV4	2LPHN6	L-P-N+	244	Fungi	Ascomycota	Sordariomycetes	Hypocreales	Nectriaceae	Dactylonectria	amazonica
ASV49	2HPHN3	L-P+N+	243	Fungi	Ascomycota	Leotiomycetes	Helotiales	Helotiales_fam_Incertae_sedis	Mycoarthris	corallina
ASV10	1HPHN2	L+P+N+	242	Fungi	Ascomycota	Sordariomycetes	Hypocreales	Nectriaceae	Ilyonectria	macrodidyma
ASV34	1LPHN5	L+P-N+	241	Fungi	Mucoromycota	Glomeromycetes	Glomerales	Glomeraceae	Dominikia	duoreactiva
ASV45	1LPHN9	L+P-N+	241	Fungi	Mucoromycota	Glomeromycetes	Glomerales	Glomeraceae	Dominikia	achra
ASV8	1HPLN2	L+P+N-	240	Fungi	Ascomycota	Dothideomycetes	Capnodiales	Cladosporiaceae	Cladosporium	delicatulum
ASV9	1HPHN7	L+P+N+	240	Fungi	Ascomycota	Sordariomycetes	Hypocreales	Nectriaceae
ASV32	2LPLN1	L-P-N-	238	Fungi	Ascomycota	Leotiomycetes	Helotiales	Helotiales_fam_Incertae_sedis	Leohumicola
ASV14	2LPLN10	L-P-N-	237	Fungi	Ascomycota	Sordariomycetes	Hypocreales	Nectriaceae	Dactylonectria	amazonica
ASV26	1HPLN4	L+P+N-	236	Fungi	Mucoromycota	Glomeromycetes	Glomerales	Glomeraceae	Dominikia	achra
ASV7	2HPLN8	L-P+N-	233	Fungi	Basidiomycota	Tremellomycetes	Tremellales	Trimorphomycetaceae	Saitozyma	podzolica
ASV30	2LPHN4	L-P-N+	232	Fungi	Ascomycota	Dothideomycetes	Pleosporales	Didymellaceae
ASV68	2LPHN10	L-P-N+	232	Fungi	Ascomycota	Dothideomycetes	Capnodiales	Cladosporiaceae	Cladosporium	delicatulum
ASV94	1LPHN5	L+P-N+	232	Fungi	Mucoromycota	Glomeromycetes	Glomerales	Glomeraceae	Dominikia	duoreactiva
ASV28	2LPLN4	L-P-N-	230	Fungi	Ascomycota	Dothideomycetes	Pleosporales	Didymellaceae
ASV20	2HPHN7	L-P+N+	228	Fungi	Basidiomycota	Tremellomycetes	Trichosporonales	Trichosporonaceae	Apiotrichum	xylopini
ASV69	1LPLN9	L+P-N-	227	Fungi	Ascomycota	Sordariomycetes	Hypocreales	Nectriaceae	Fusarium	oxysporum
ASV81	1LPLN8	L+P-N-	226	Fungi	Mucoromycota	Glomeromycetes	Glomerales	Glomeraceae	Glomus	macrocarpum
ASV10	1HPHN6	L+P+N+	225	Fungi	Ascomycota	Sordariomycetes	Hypocreales	Nectriaceae	Ilyonectria	macrodidyma
ASV22	2LPHN6	L-P-N+	225	Fungi	Ascomycota	Dothideomycetes	Pleosporales	Didymellaceae
ASV33	2HPHN9	L-P+N+	224	Fungi	Ascomycota	Sordariomycetes	Hypocreales	Nectriaceae	Ilyonectria	macrodidyma
ASV79	1LPHN7	L+P-N+	222	Fungi	Ascomycota	Dothideomycetes	Pleosporales	Didymellaceae	Ectophoma	pomi
ASV104	1HPHN6	L+P+N+	217	Fungi	Mucoromycota	Glomeromycetes	Glomerales	Glomeraceae	Dominikia	duoreactiva
ASV105	1LPHN5	L+P-N+	217	Fungi	Mucoromycota	Glomeromycetes	Glomerales	Glomeraceae	Dominikia	duoreactiva
ASV18	2HPLN6	L-P+N-	216	Fungi	Ascomycota	Dothideomycetes	Pleosporales	Didymellaceae
ASV9	1HPHN6	L+P+N+	214	Fungi	Ascomycota	Sordariomycetes	Hypocreales	Nectriaceae
ASV1	1LPLN6	L+P-N-	213	Fungi	Ascomycota	Dothideomycetes	Pleosporales	Didymellaceae
ASV29	1	Initial	212	Fungi	Ascomycota	Leotiomycetes	Helotiales	Sclerotiniaceae	Botryotinia	pelargonii
ASV47	1LPHN9	L+P-N+	212	Fungi	Mucoromycota	Glomeromycetes	Glomerales	Glomeraceae	Dominikia	achra
ASV13	1LPLN3	L+P-N-	210	Fungi	Basidiomycota	Tremellomycetes	Tremellales	Rhynchogastremataceae	Papiliotrema	flavescens
ASV12	2HPHN7	L-P+N+	209	Fungi	Basidiomycota	Tremellomycetes	Trichosporonales	Trichosporonaceae	Apiotrichum	porosum
ASV27	1HPLN5	L+P+N-	209	Fungi	Ascomycota	Dothideomycetes	Capnodiales	Cladosporiaceae	Cladosporium	ramotenellum
ASV19	2LPHN2	L-P-N+	208	Fungi	Ascomycota	Sordariomycetes	Hypocreales	Nectriaceae	Dactylonectria	amazonica
ASV85	2LPHN9	L-P-N+	208	Fungi	Basidiomycota	Tremellomycetes	Tremellales	Bulleribasidiaceae	Vishniacozyma
ASV10	1LPHN3	L+P-N+	206	Fungi	Ascomycota	Sordariomycetes	Hypocreales	Nectriaceae	Ilyonectria	macrodidyma
ASV8	1HPLN7	L+P+N-	206	Fungi	Ascomycota	Dothideomycetes	Capnodiales	Cladosporiaceae	Cladosporium	delicatulum
ASV10	1HPHN8	L+P+N+	205	Fungi	Ascomycota	Sordariomycetes	Hypocreales	Nectriaceae	Ilyonectria	macrodidyma
ASV17	1HPHN3	L+P+N+	204	Fungi	Mucoromycota	Glomeromycetes	Glomerales	Glomeraceae	Dominikia	duoreactiva
ASV30	2LPLN4	L-P-N-	204	Fungi	Ascomycota	Dothideomycetes	Pleosporales	Didymellaceae
ASV83	2	Initial	204	Fungi	Basidiomycota	Tremellomycetes	Tremellales	Phaeotremellaceae	Phaeotremella
ASV8	2LPHN10	L-P-N+	203	Fungi	Ascomycota	Dothideomycetes	Capnodiales	Cladosporiaceae	Cladosporium	delicatulum
ASV58	1LPHN9	L+P-N+	202	Fungi	Mucoromycota	Glomeromycetes	Glomerales	Glomeraceae	Dominikia	achra
ASV25	1HPHN8	L+P+N+	200	Fungi	Ascomycota	Dothideomycetes	Pleosporales	Didymellaceae
ASV6	1HPHN7	L+P+N+	195	Fungi	Ascomycota	Leotiomycetes	Helotiales	Helotiaceae	Tetracladium	marchalianum
ASV10	1LPHN9	L+P-N+	193	Fungi	Ascomycota	Sordariomycetes	Hypocreales	Nectriaceae	Ilyonectria	macrodidyma
ASV27	1HPLN3	L+P+N-	193	Fungi	Ascomycota	Dothideomycetes	Capnodiales	Cladosporiaceae	Cladosporium	ramotenellum
ASV34	1LPHN1	L+P-N+	193	Fungi	Mucoromycota	Glomeromycetes	Glomerales	Glomeraceae	Dominikia	duoreactiva
ASV35	1LPHN5	L+P-N+	189	Fungi	Ascomycota	Sordariomycetes	Hypocreales	Nectriaceae	Ilyonectria	macrodidyma
ASV32	1LPLN2	L+P-N-	188	Fungi	Ascomycota	Leotiomycetes	Helotiales	Helotiales_fam_Incertae_sedis	Leohumicola
ASV6	2LPLN1	L-P-N-	188	Fungi	Ascomycota	Leotiomycetes	Helotiales	Helotiaceae	Tetracladium	marchalianum
ASV20	2LPHN9	L-P-N+	187	Fungi	Basidiomycota	Tremellomycetes	Trichosporonales	Trichosporonaceae	Apiotrichum	xylopini
ASV6	2HPLN10	L-P+N-	187	Fungi	Ascomycota	Leotiomycetes	Helotiales	Helotiaceae	Tetracladium	marchalianum
ASV8	1HPHN6	L+P+N+	187	Fungi	Ascomycota	Dothideomycetes	Capnodiales	Cladosporiaceae	Cladosporium	delicatulum
ASV23	2LPLN7	L-P-N-	186	Fungi	Ascomycota	Sordariomycetes	Hypocreales	Nectriaceae	Fusarium	oxysporum
ASV6	2LPHN9	L-P-N+	185	Fungi	Ascomycota	Leotiomycetes	Helotiales	Helotiaceae	Tetracladium	marchalianum
ASV1	2HPHN7	L-P+N+	184	Fungi	Ascomycota	Dothideomycetes	Pleosporales	Didymellaceae
ASV29	2HPLN8	L-P+N-	183	Fungi	Ascomycota	Leotiomycetes	Helotiales	Sclerotiniaceae	Botryotinia	pelargonii
ASV68	1HPLN1	L+P+N-	181	Fungi	Ascomycota	Dothideomycetes	Capnodiales	Cladosporiaceae	Cladosporium	delicatulum
ASV114	1HPLN1	L+P+N-	180	Fungi	Mucoromycota	Glomeromycetes	Glomerales	Glomeraceae	Dominikia	duoreactiva
ASV20	2HPLN8	L-P+N-	180	Fungi	Basidiomycota	Tremellomycetes	Trichosporonales	Trichosporonaceae	Apiotrichum	xylopini
ASV5	2HPLN10	L-P+N-	180	Fungi	Ascomycota	Leotiomycetes	Helotiales	Helotiales_fam_Incertae_sedis	Chalara	clidemiae
ASV6	1LPLN9	L+P-N-	179	Fungi	Ascomycota	Leotiomycetes	Helotiales	Helotiaceae	Tetracladium	marchalianum
ASV67	2HPHN8	L-P+N+	179	Fungi	Ascomycota	Dothideomycetes	Capnodiales	Mycosphaerellaceae	Mycosphaerella	tassiana
ASV7	5	Initial	179	Fungi	Basidiomycota	Tremellomycetes	Tremellales	Trimorphomycetaceae	Saitozyma	podzolica
ASV8	1HPLN6	L+P+N-	179	Fungi	Ascomycota	Dothideomycetes	Capnodiales	Cladosporiaceae	Cladosporium	delicatulum
ASV10	1HPHN10	L+P+N+	178	Fungi	Ascomycota	Sordariomycetes	Hypocreales	Nectriaceae	Ilyonectria	macrodidyma
ASV17	1HPHN7	L+P+N+	178	Fungi	Mucoromycota	Glomeromycetes	Glomerales	Glomeraceae	Dominikia	duoreactiva
ASV21	1LPHN2	L+P-N+	177	Fungi	Ascomycota	Sordariomycetes	Hypocreales
ASV47	1LPLN9	L+P-N-	177	Fungi	Mucoromycota	Glomeromycetes	Glomerales	Glomeraceae	Dominikia	achra
ASV116	1HPHN7	L+P+N+	176	Fungi	Mucoromycota	Glomeromycetes	Diversisporales	Diversisporaceae	Diversispora
ASV44	2HPHN2	L-P+N+	176	Fungi	Ascomycota	Leotiomycetes	Helotiales	Helotiales_fam_Incertae_sedis	Mycoarthris	corallina
ASV117	1	Initial	174	Fungi	Ascomycota	Leotiomycetes	Helotiales	Helotiaceae	Rhizoscyphus
ASV19	1LPHN6	L+P-N+	174	Fungi	Ascomycota	Sordariomycetes	Hypocreales	Nectriaceae	Dactylonectria	amazonica
ASV101	2LPHN10	L-P-N+	172	Fungi	Basidiomycota	Tremellomycetes	Tremellales	Bulleribasidiaceae	Vishniacozyma	heimaeyensis
ASV27	2HPHN7	L-P+N+	172	Fungi	Ascomycota	Dothideomycetes	Capnodiales	Cladosporiaceae	Cladosporium	ramotenellum
ASV9	1HPHN9	L+P+N+	171	Fungi	Ascomycota	Sordariomycetes	Hypocreales	Nectriaceae
ASV123	1HPHN8	L+P+N+	165	Fungi	Ascomycota	Sordariomycetes	Hypocreales	Nectriaceae	Ilyonectria	macrodidyma
ASV7	2LPLN4	L-P-N-	165	Fungi	Basidiomycota	Tremellomycetes	Tremellales	Trimorphomycetaceae	Saitozyma	podzolica
ASV8	2LPHN9	L-P-N+	165	Fungi	Ascomycota	Dothideomycetes	Capnodiales	Cladosporiaceae	Cladosporium	delicatulum
ASV40	1LPHN3	L+P-N+	164	Fungi	Mucoromycota	Glomeromycetes	Glomerales	Glomeraceae	Dominikia	achra
ASV45	1LPLN9	L+P-N-	164	Fungi	Mucoromycota	Glomeromycetes	Glomerales	Glomeraceae	Dominikia	achra
ASV6	1LPLN8	L+P-N-	164	Fungi	Ascomycota	Leotiomycetes	Helotiales	Helotiaceae	Tetracladium	marchalianum
ASV71	2LPHN4	L-P-N+	164	Fungi	Ascomycota	Dothideomycetes	Pleosporales	Didymellaceae
ASV8	2HPHN8	L-P+N+	163	Fungi	Ascomycota	Dothideomycetes	Capnodiales	Cladosporiaceae	Cladosporium	delicatulum
ASV126	2HPHN5	L-P+N+	162	Fungi	Ascomycota	Dothideomycetes	Capnodiales	Cladosporiaceae	Cladosporium	delicatulum
ASV8	1HPHN7	L+P+N+	161	Fungi	Ascomycota	Dothideomycetes	Capnodiales	Cladosporiaceae	Cladosporium	delicatulum
ASV8	1LPLN6	L+P-N-	160	Fungi	Ascomycota	Dothideomycetes	Capnodiales	Cladosporiaceae	Cladosporium	delicatulum
ASV88	1LPHN3	L+P-N+	160	Fungi	Mucoromycota	Glomeromycetes	Glomerales	Glomeraceae	Dominikia	duoreactiva
ASV25	1LPHN9	L+P-N+	159	Fungi	Ascomycota	Dothideomycetes	Pleosporales	Didymellaceae
ASV75	1LPLN10	L+P-N-	159	Fungi	Ascomycota	Dothideomycetes	Capnodiales	Cladosporiaceae	Cladosporium	delicatulum
ASV128	1HPHN7	L+P+N+	158	Fungi	Mucoromycota	Glomeromycetes	Diversisporales	Diversisporaceae	Diversispora
ASV28	2LPHN6	L-P-N+	158	Fungi	Ascomycota	Dothideomycetes	Pleosporales	Didymellaceae
ASV87	1HPHN7	L+P+N+	158	Fungi	Mucoromycota	Glomeromycetes	Diversisporales	Diversisporaceae	Diversispora
ASV10	1LPLN1	L+P-N-	157	Fungi	Ascomycota	Sordariomycetes	Hypocreales	Nectriaceae	Ilyonectria	macrodidyma
ASV27	2LPHN10	L-P-N+	157	Fungi	Ascomycota	Dothideomycetes	Capnodiales	Cladosporiaceae	Cladosporium	ramotenellum
ASV20	4	Initial	156	Fungi	Basidiomycota	Tremellomycetes	Trichosporonales	Trichosporonaceae	Apiotrichum	xylopini
ASV24	1LPLN3	L+P-N-	156	Fungi	Ascomycota	Sordariomycetes	Hypocreales	Hypocreales_fam_Incertae_sedis	Acremonium	nepalense
ASV37	1LPLN3	L+P-N-	156	Fungi	Ascomycota	Leotiomycetes	Helotiales	Helotiales_fam_Incertae_sedis	Chalara	clidemiae
ASV10	1LPHN4	L+P-N+	155	Fungi	Ascomycota	Sordariomycetes	Hypocreales	Nectriaceae	Ilyonectria	macrodidyma
ASV13	1LPLN5	L+P-N-	155	Fungi	Basidiomycota	Tremellomycetes	Tremellales	Rhynchogastremataceae	Papiliotrema	flavescens
ASV33	1LPHN10	L+P-N+	154	Fungi	Ascomycota	Sordariomycetes	Hypocreales	Nectriaceae	Ilyonectria	macrodidyma
ASV7	2HPHN7	L-P+N+	154	Fungi	Basidiomycota	Tremellomycetes	Tremellales	Trimorphomycetaceae	Saitozyma	podzolica
ASV76	1HPHN7	L+P+N+	154	Fungi	Mucoromycota	Glomeromycetes	Diversisporales	Diversisporaceae	Diversispora
ASV95	1HPLN4	L+P+N-	154	Fungi	Mucoromycota	Glomeromycetes	Glomerales	Glomeraceae	Dominikia
ASV12	1LPHN5	L+P-N+	153	Fungi	Basidiomycota	Tremellomycetes	Trichosporonales	Trichosporonaceae	Apiotrichum	porosum
ASV26	1LPLN4	L+P-N-	153	Fungi	Mucoromycota	Glomeromycetes	Glomerales	Glomeraceae	Dominikia	achra
ASV7	4	Initial	153	Fungi	Basidiomycota	Tremellomycetes	Tremellales	Trimorphomycetaceae	Saitozyma	podzolica
ASV73	1HPLN4	L+P+N-	152	Fungi	Ascomycota	Leotiomycetes	Helotiales	Helotiaceae	Tetracladium	marchalianum
ASV133	1LPHN3	L+P-N+	151	Fungi	Mucoromycota	Glomeromycetes	Glomerales	Glomeraceae	Dominikia	achra
ASV134	1LPHN3	L+P-N+	150	Fungi	Ascomycota	Dothideomycetes	Capnodiales	Cladosporiaceae	Cladosporium	delicatulum
ASV58	1HPLN4	L+P+N-	150	Fungi	Mucoromycota	Glomeromycetes	Glomerales	Glomeraceae	Dominikia	achra
ASV7	1LPLN1	L+P-N-	150	Fungi	Basidiomycota	Tremellomycetes	Tremellales	Trimorphomycetaceae	Saitozyma	podzolica
ASV13	1HPLN5	L+P+N-	149	Fungi	Basidiomycota	Tremellomycetes	Tremellales	Rhynchogastremataceae	Papiliotrema	flavescens
ASV26	1LPHN10	L+P-N+	149	Fungi	Mucoromycota	Glomeromycetes	Glomerales	Glomeraceae	Dominikia	achra
ASV28	1LPHN9	L+P-N+	149	Fungi	Ascomycota	Dothideomycetes	Pleosporales	Didymellaceae
ASV47	1HPLN2	L+P+N-	149	Fungi	Mucoromycota	Glomeromycetes	Glomerales	Glomeraceae	Dominikia	achra
ASV46	1LPLN8	L+P-N-	148	Fungi	Ascomycota	Dothideomycetes	Capnodiales	Cladosporiaceae	Cladosporium
ASV12	2LPHN9	L-P-N+	147	Fungi	Basidiomycota	Tremellomycetes	Trichosporonales	Trichosporonaceae	Apiotrichum	porosum
ASV35	1LPHN6	L+P-N+	147	Fungi	Ascomycota	Sordariomycetes	Hypocreales	Nectriaceae	Ilyonectria	macrodidyma
ASV49	1HPLN1	L+P+N-	147	Fungi	Ascomycota	Leotiomycetes	Helotiales	Helotiales_fam_Incertae_sedis	Mycoarthris	corallina
ASV5	1LPLN2	L+P-N-	146	Fungi	Ascomycota	Leotiomycetes	Helotiales	Helotiales_fam_Incertae_sedis	Chalara	clidemiae
ASV30	2LPHN6	L-P-N+	145	Fungi	Ascomycota	Dothideomycetes	Pleosporales	Didymellaceae
ASV82	1HPHN6	L+P+N+	145	Fungi	Mucoromycota	Glomeromycetes	Glomerales	Glomeraceae	Dominikia	duoreactiva
ASV21	1LPLN1	L+P-N-	144	Fungi	Ascomycota	Sordariomycetes	Hypocreales
ASV22	1LPHN9	L+P-N+	144	Fungi	Ascomycota	Dothideomycetes	Pleosporales	Didymellaceae
ASV27	2LPHN5	L-P-N+	144	Fungi	Ascomycota	Dothideomycetes	Capnodiales	Cladosporiaceae	Cladosporium	ramotenellum
ASV6	1HPLN7	L+P+N-	143	Fungi	Ascomycota	Leotiomycetes	Helotiales	Helotiaceae	Tetracladium	marchalianum
ASV64	1LPLN3	L+P-N-	143	Fungi	Ascomycota	Sordariomycetes	Xylariales	Microdochiaceae	Idriella	lunata
ASV67	5	Initial	143	Fungi	Ascomycota	Dothideomycetes	Capnodiales	Mycosphaerellaceae	Mycosphaerella	tassiana
ASV82	1LPHN3	L+P-N+	143	Fungi	Mucoromycota	Glomeromycetes	Glomerales	Glomeraceae	Dominikia	duoreactiva
ASV99	1HPHN7	L+P+N+	143	Fungi	Mucoromycota	Glomeromycetes	Diversisporales	Diversisporaceae	Diversispora
ASV138	1LPLN1	L+P-N-	142	Fungi	Ascomycota	Sordariomycetes	Hypocreales	Nectriaceae	Ilyonectria	mors-panacis
ASV22	2HPHN6	L-P+N+	142	Fungi	Ascomycota	Dothideomycetes	Pleosporales	Didymellaceae
ASV3	2LPLN7	L-P-N-	142	Fungi	Ascomycota	Sordariomycetes	Hypocreales	Nectriaceae	Dactylonectria	amazonica
ASV41	2HPLN1	L-P+N-	142	Fungi	Ascomycota	Leotiomycetes	Helotiales	Helotiaceae	Tetracladium	marchalianum
ASV1	2LPLN1	L-P-N-	141	Fungi	Ascomycota	Dothideomycetes	Pleosporales	Didymellaceae
ASV13	2LPHN9	L-P-N+	141	Fungi	Basidiomycota	Tremellomycetes	Tremellales	Rhynchogastremataceae	Papiliotrema	flavescens
ASV28	2HPLN4	L-P+N-	141	Fungi	Ascomycota	Dothideomycetes	Pleosporales	Didymellaceae
ASV1	1LPLN7	L+P-N-	140	Fungi	Ascomycota	Dothideomycetes	Pleosporales	Didymellaceae
ASV9	1HPHN2	L+P+N+	139	Fungi	Ascomycota	Sordariomycetes	Hypocreales	Nectriaceae
ASV9	1HPLN8	L+P+N-	138	Fungi	Ascomycota	Sordariomycetes	Hypocreales	Nectriaceae
ASV1	1LPHN6	L+P-N+	137	Fungi	Ascomycota	Dothideomycetes	Pleosporales	Didymellaceae
ASV111	1LPLN7	L+P-N-	137	Fungi	Mucoromycota	Glomeromycetes	Glomerales	Glomeraceae	Dominikia
ASV18	1HPLN1	L+P+N-	137	Fungi	Ascomycota	Dothideomycetes	Pleosporales	Didymellaceae
ASV147	1HPLN8	L+P+N-	136	Fungi	Ascomycota	Dothideomycetes	Pleosporales	Didymellaceae	Epicoccum	dendrobii
ASV22	2HPLN4	L-P+N-	136	Fungi	Ascomycota	Dothideomycetes	Pleosporales	Didymellaceae
ASV56	2LPHN10	L-P-N+	136	Fungi	Ascomycota	Dothideomycetes	Capnodiales	Cladosporiaceae	Cladosporium	langeronii
ASV1	2HPLN6	L-P+N-	135	Fungi	Ascomycota	Dothideomycetes	Pleosporales	Didymellaceae
ASV19	1HPLN9	L+P+N-	135	Fungi	Ascomycota	Sordariomycetes	Hypocreales	Nectriaceae	Dactylonectria	amazonica
ASV31	2LPLN10	L-P-N-	134	Fungi	Ascomycota	Leotiomycetes	Helotiales	Helotiales_fam_Incertae_sedis
ASV31	2LPLN3	L-P-N-	134	Fungi	Ascomycota	Leotiomycetes	Helotiales	Helotiales_fam_Incertae_sedis
ASV23	1LPHN3	L+P-N+	133	Fungi	Ascomycota	Sordariomycetes	Hypocreales	Nectriaceae	Fusarium	oxysporum
ASV40	1LPHN2	L+P-N+	133	Fungi	Mucoromycota	Glomeromycetes	Glomerales	Glomeraceae	Dominikia	achra
ASV58	1LPLN9	L+P-N-	133	Fungi	Mucoromycota	Glomeromycetes	Glomerales	Glomeraceae	Dominikia	achra
ASV27	1LPLN3	L+P-N-	132	Fungi	Ascomycota	Dothideomycetes	Capnodiales	Cladosporiaceae	Cladosporium	ramotenellum
ASV34	1LPHN2	L+P-N+	132	Fungi	Mucoromycota	Glomeromycetes	Glomerales	Glomeraceae	Dominikia	duoreactiva
ASV9	1HPHN3	L+P+N+	132	Fungi	Ascomycota	Sordariomycetes	Hypocreales	Nectriaceae
ASV119	2LPLN7	L-P-N-	131	Fungi	Ascomycota	Leotiomycetes	Helotiales	Helotiales_fam_Incertae_sedis	Mycoarthris	corallina
ASV51	2HPHN1	L-P+N+	131	Fungi	Ascomycota	Dothideomycetes	Capnodiales	Cladosporiaceae	Cladosporium	delicatulum
ASV6	1HPLN4	L+P+N-	131	Fungi	Ascomycota	Leotiomycetes	Helotiales	Helotiaceae	Tetracladium	marchalianum
ASV7	1LPHN5	L+P-N+	131	Fungi	Basidiomycota	Tremellomycetes	Tremellales	Trimorphomycetaceae	Saitozyma	podzolica
ASV71	2LPLN8	L-P-N-	130	Fungi	Ascomycota	Dothideomycetes	Pleosporales	Didymellaceae
ASV26	1LPLN8	L+P-N-	128	Fungi	Mucoromycota	Glomeromycetes	Glomerales	Glomeraceae	Dominikia	achra
ASV30	1LPHN9	L+P-N+	128	Fungi	Ascomycota	Dothideomycetes	Pleosporales	Didymellaceae
ASV58	1HPLN2	L+P+N-	128	Fungi	Mucoromycota	Glomeromycetes	Glomerales	Glomeraceae	Dominikia	achra
ASV7	1LPLN9	L+P-N-	128	Fungi	Basidiomycota	Tremellomycetes	Tremellales	Trimorphomycetaceae	Saitozyma	podzolica
ASV21	1LPHN8	L+P-N+	125	Fungi	Ascomycota	Sordariomycetes	Hypocreales
ASV25	1HPHN2	L+P+N+	125	Fungi	Ascomycota	Dothideomycetes	Pleosporales	Didymellaceae
ASV45	1HPLN2	L+P+N-	124	Fungi	Mucoromycota	Glomeromycetes	Glomerales	Glomeraceae	Dominikia	achra
ASV6	2HPLN3	L-P+N-	124	Fungi	Ascomycota	Leotiomycetes	Helotiales	Helotiaceae	Tetracladium	marchalianum
ASV31	2LPLN1	L-P-N-	123	Fungi	Ascomycota	Leotiomycetes	Helotiales	Helotiales_fam_Incertae_sedis
ASV15	1HPHN2	L+P+N+	122	Fungi	Basidiomycota	Tremellomycetes	Trichosporonales	Trichosporonaceae	Cutaneotrichosporon	moniliiforme
ASV29	1HPHN8	L+P+N+	122	Fungi	Ascomycota	Leotiomycetes	Helotiales	Sclerotiniaceae	Botryotinia	pelargonii
ASV9	1LPHN4	L+P-N+	122	Fungi	Ascomycota	Sordariomycetes	Hypocreales	Nectriaceae
ASV10	1LPHN5	L+P-N+	121	Fungi	Ascomycota	Sordariomycetes	Hypocreales	Nectriaceae	Ilyonectria	macrodidyma
ASV28	2HPHN6	L-P+N+	121	Fungi	Ascomycota	Dothideomycetes	Pleosporales	Didymellaceae
ASV30	2HPLN4	L-P+N-	121	Fungi	Ascomycota	Dothideomycetes	Pleosporales	Didymellaceae
ASV109	2LPHN4	L-P-N+	120	Fungi	Ascomycota	Dothideomycetes	Pleosporales	Didymellaceae
ASV43	1LPLN9	L+P-N-	120	Fungi	Mucoromycota	Glomeromycetes	Glomerales	Glomeraceae	Dominikia	achra
ASV59	2LPLN4	L-P-N-	120	Fungi	Ascomycota	Dothideomycetes	Pleosporales	Didymellaceae
ASV61	1LPHN8	L+P-N+	120	Fungi	Ascomycota	Sordariomycetes	Hypocreales	Nectriaceae	Ilyonectria	macrodidyma
ASV24	1LPLN4	L+P-N-	119	Fungi	Ascomycota	Sordariomycetes	Hypocreales	Hypocreales_fam_Incertae_sedis	Acremonium	nepalense
ASV5	1HPHN10	L+P+N+	119	Fungi	Ascomycota	Leotiomycetes	Helotiales	Helotiales_fam_Incertae_sedis	Chalara	clidemiae
ASV6	1LPLN10	L+P-N-	119	Fungi	Ascomycota	Leotiomycetes	Helotiales	Helotiaceae	Tetracladium	marchalianum
ASV7	2HPHN8	L-P+N+	119	Fungi	Basidiomycota	Tremellomycetes	Tremellales	Trimorphomycetaceae	Saitozyma	podzolica
ASV15	2HPLN9	L-P+N-	118	Fungi	Basidiomycota	Tremellomycetes	Trichosporonales	Trichosporonaceae	Cutaneotrichosporon	moniliiforme
ASV157	2LPHN8	L-P-N+	117	Fungi	Ascomycota	Sordariomycetes	Hypocreales	Nectriaceae	Fusarium	oxysporum
ASV15	1HPHN10	L+P+N+	116	Fungi	Basidiomycota	Tremellomycetes	Trichosporonales	Trichosporonaceae	Cutaneotrichosporon	moniliiforme
ASV86	1LPHN4	L+P-N+	116	Fungi	Mucoromycota	Glomeromycetes	Diversisporales	Diversisporaceae	Diversispora
ASV1	1HPHN10	L+P+N+	115	Fungi	Ascomycota	Dothideomycetes	Pleosporales	Didymellaceae
ASV1	1HPHN4	L+P+N+	115	Fungi	Ascomycota	Dothideomycetes	Pleosporales	Didymellaceae
ASV10	1LPHN7	L+P-N+	115	Fungi	Ascomycota	Sordariomycetes	Hypocreales	Nectriaceae	Ilyonectria	macrodidyma
ASV12	1HPLN5	L+P+N-	115	Fungi	Basidiomycota	Tremellomycetes	Trichosporonales	Trichosporonaceae	Apiotrichum	porosum
ASV22	2HPHN8	L-P+N+	115	Fungi	Ascomycota	Dothideomycetes	Pleosporales	Didymellaceae
ASV40	1LPHN1	L+P-N+	115	Fungi	Mucoromycota	Glomeromycetes	Glomerales	Glomeraceae	Dominikia	achra
ASV49	1HPLN4	L+P+N-	114	Fungi	Ascomycota	Leotiomycetes	Helotiales	Helotiales_fam_Incertae_sedis	Mycoarthris	corallina
ASV51	2HPHN10	L-P+N+	114	Fungi	Ascomycota	Dothideomycetes	Capnodiales	Cladosporiaceae	Cladosporium	delicatulum
ASV75	2HPLN8	L-P+N-	114	Fungi	Ascomycota	Dothideomycetes	Capnodiales	Cladosporiaceae	Cladosporium	delicatulum
ASV13	1HPLN3	L+P+N-	113	Fungi	Basidiomycota	Tremellomycetes	Tremellales	Rhynchogastremataceae	Papiliotrema	flavescens
ASV161	1HPHN6	L+P+N+	113	Fungi	Ascomycota	Leotiomycetes	Helotiales	Helotiales_fam_Incertae_sedis	Chalara	clidemiae
ASV6	1HPLN9	L+P+N-	113	Fungi	Ascomycota	Leotiomycetes	Helotiales	Helotiaceae	Tetracladium	marchalianum
ASV73	2HPLN7	L-P+N-	113	Fungi	Ascomycota	Leotiomycetes	Helotiales	Helotiaceae	Tetracladium	marchalianum
ASV10	1HPLN4	L+P+N-	112	Fungi	Ascomycota	Sordariomycetes	Hypocreales	Nectriaceae	Ilyonectria	macrodidyma
ASV51	1LPLN3	L+P-N-	112	Fungi	Ascomycota	Dothideomycetes	Capnodiales	Cladosporiaceae	Cladosporium	delicatulum
ASV55	1LPLN9	L+P-N-	112	Fungi	Ascomycota	Dothideomycetes	Pleosporales	Didymellaceae
ASV87	1LPLN9	L+P-N-	112	Fungi	Mucoromycota	Glomeromycetes	Diversisporales	Diversisporaceae	Diversispora
ASV103	1LPLN8	L+P-N-	111	Fungi	Mucoromycota	Glomeromycetes	Glomerales	Glomeraceae	Glomus	macrocarpum
ASV163	1LPHN2	L+P-N+	111	Fungi	Mucoromycota	Glomeromycetes	Glomerales	Glomeraceae	Dominikia	duoreactiva
ASV59	2LPHN4	L-P-N+	111	Fungi	Ascomycota	Dothideomycetes	Pleosporales	Didymellaceae
ASV10	1LPHN6	L+P-N+	110	Fungi	Ascomycota	Sordariomycetes	Hypocreales	Nectriaceae	Ilyonectria	macrodidyma
ASV32	1LPLN5	L+P-N-	110	Fungi	Ascomycota	Leotiomycetes	Helotiales	Helotiales_fam_Incertae_sedis	Leohumicola
ASV53	2	Initial	110	Fungi	Ascomycota
ASV61	1LPHN2	L+P-N+	110	Fungi	Ascomycota	Sordariomycetes	Hypocreales	Nectriaceae	Ilyonectria	macrodidyma
ASV12	2HPLN4	L-P+N-	109	Fungi	Basidiomycota	Tremellomycetes	Trichosporonales	Trichosporonaceae	Apiotrichum	porosum
ASV120	2LPHN4	L-P-N+	109	Fungi	Ascomycota	Dothideomycetes	Pleosporales	Didymellaceae
ASV13	3	Initial	109	Fungi	Basidiomycota	Tremellomycetes	Tremellales	Rhynchogastremataceae	Papiliotrema	flavescens
ASV90	1LPLN2	L+P-N-	109	Fungi	Ascomycota	Dothideomycetes	Capnodiales	Mycosphaerellaceae	Mycosphaerella	tassiana
ASV10	1HPHN7	L+P+N+	108	Fungi	Ascomycota	Sordariomycetes	Hypocreales	Nectriaceae	Ilyonectria	macrodidyma
ASV102	2LPHN8	L-P-N+	108	Fungi	Ascomycota	Sordariomycetes	Xylariales	Microdochiaceae	Idriella	lunata
ASV24	1LPHN5	L+P-N+	108	Fungi	Ascomycota	Sordariomycetes	Hypocreales	Hypocreales_fam_Incertae_sedis	Acremonium	nepalense
ASV40	1HPHN6	L+P+N+	108	Fungi	Mucoromycota	Glomeromycetes	Glomerales	Glomeraceae	Dominikia	achra
ASV64	1LPLN10	L+P-N-	108	Fungi	Ascomycota	Sordariomycetes	Xylariales	Microdochiaceae	Idriella	lunata
ASV10	1HPHN4	L+P+N+	107	Fungi	Ascomycota	Sordariomycetes	Hypocreales	Nectriaceae	Ilyonectria	macrodidyma
ASV12	2HPLN3	L-P+N-	107	Fungi	Basidiomycota	Tremellomycetes	Trichosporonales	Trichosporonaceae	Apiotrichum	porosum
ASV21	1LPHN3	L+P-N+	107	Fungi	Ascomycota	Sordariomycetes	Hypocreales
ASV22	2HPHN5	L-P+N+	107	Fungi	Ascomycota	Dothideomycetes	Pleosporales	Didymellaceae
ASV21	1LPHN6	L+P-N+	106	Fungi	Ascomycota	Sordariomycetes	Hypocreales
ASV6	2LPHN7	L-P-N+	106	Fungi	Ascomycota	Leotiomycetes	Helotiales	Helotiaceae	Tetracladium	marchalianum
ASV6	2HPHN7	L-P+N+	106	Fungi	Ascomycota	Leotiomycetes	Helotiales	Helotiaceae	Tetracladium	marchalianum
ASV71	2HPLN4	L-P+N-	106	Fungi	Ascomycota	Dothideomycetes	Pleosporales	Didymellaceae
ASV20	2LPLN8	L-P-N-	105	Fungi	Basidiomycota	Tremellomycetes	Trichosporonales	Trichosporonaceae	Apiotrichum	xylopini
ASV23	1HPHN2	L+P+N+	105	Fungi	Ascomycota	Sordariomycetes	Hypocreales	Nectriaceae	Fusarium	oxysporum
ASV30	1LPLN9	L+P-N-	105	Fungi	Ascomycota	Dothideomycetes	Pleosporales	Didymellaceae
ASV1	2LPLN3	L-P-N-	104	Fungi	Ascomycota	Dothideomycetes	Pleosporales	Didymellaceae
ASV121	2HPHN6	L-P+N+	104	Fungi	Ascomycota	Sordariomycetes	Sordariales	Lasiosphaeriaceae	Podospora	dimorpha
ASV22	2HPHN1	L-P+N+	104	Fungi	Ascomycota	Dothideomycetes	Pleosporales	Didymellaceae
ASV24	1LPHN8	L+P-N+	104	Fungi	Ascomycota	Sordariomycetes	Hypocreales	Hypocreales_fam_Incertae_sedis	Acremonium	nepalense
ASV30	2HPHN6	L-P+N+	104	Fungi	Ascomycota	Dothideomycetes	Pleosporales	Didymellaceae
ASV88	1HPHN6	L+P+N+	104	Fungi	Mucoromycota	Glomeromycetes	Glomerales	Glomeraceae	Dominikia	duoreactiva
ASV6	2HPHN3	L-P+N+	103	Fungi	Ascomycota	Leotiomycetes	Helotiales	Helotiaceae	Tetracladium	marchalianum
ASV86	1LPLN6	L+P-N-	103	Fungi	Mucoromycota	Glomeromycetes	Diversisporales	Diversisporaceae	Diversispora
ASV143	1HPLN1	L+P+N-	102	Fungi	Ascomycota	Dothideomycetes	Capnodiales	Cladosporiaceae	Cladosporium	delicatulum
ASV61	1LPLN1	L+P-N-	102	Fungi	Ascomycota	Sordariomycetes	Hypocreales	Nectriaceae	Ilyonectria	macrodidyma
ASV7	2HPLN9	L-P+N-	102	Fungi	Basidiomycota	Tremellomycetes	Tremellales	Trimorphomycetaceae	Saitozyma	podzolica
ASV9	1LPLN10	L+P-N-	102	Fungi	Ascomycota	Sordariomycetes	Hypocreales	Nectriaceae
ASV177	1HPHN5	L+P+N+	101	Fungi	Ascomycota	Sordariomycetes	Hypocreales	Nectriaceae	Ilyonectria	macrodidyma
ASV178	1LPHN2	L+P-N+	101	Fungi	Mucoromycota	Glomeromycetes	Glomerales	Glomeraceae	Dominikia	duoreactiva
ASV1	2LPLN7	L-P-N-	100	Fungi	Ascomycota	Dothideomycetes	Pleosporales	Didymellaceae
ASV118	1HPHN3	L+P+N+	100	Fungi	Mucoromycota	Glomeromycetes	Glomerales	Glomeraceae	Dominikia	duoreactiva
ASV130	1LPLN5	L+P-N-	100	Fungi	Mucoromycota	Glomeromycetes	Glomerales	Glomeraceae	Glomus	macrocarpum
ASV35	1HPHN2	L+P+N+	100	Fungi	Ascomycota	Sordariomycetes	Hypocreales	Nectriaceae	Ilyonectria	macrodidyma
ASV43	1HPLN2	L+P+N-	100	Fungi	Mucoromycota	Glomeromycetes	Glomerales	Glomeraceae	Dominikia	achra
ASV60	1LPLN1	L+P-N-	100	Fungi	Ascomycota	Dothideomycetes	Capnodiales	Cladosporiaceae	Cladosporium	ramotenellum
ASV24	1LPHN10	L+P-N+	99	Fungi	Ascomycota	Sordariomycetes	Hypocreales	Hypocreales_fam_Incertae_sedis	Acremonium	nepalense
ASV8	1LPLN5	L+P-N-	99	Fungi	Ascomycota	Dothideomycetes	Capnodiales	Cladosporiaceae	Cladosporium	delicatulum
ASV21	1HPLN10	L+P+N-	98	Fungi	Ascomycota	Sordariomycetes	Hypocreales
ASV7	2LPHN9	L-P-N+	98	Fungi	Basidiomycota	Tremellomycetes	Tremellales	Trimorphomycetaceae	Saitozyma	podzolica
ASV32	1LPLN10	L+P-N-	97	Fungi	Ascomycota	Leotiomycetes	Helotiales	Helotiales_fam_Incertae_sedis	Leohumicola
ASV41	2HPHN1	L-P+N+	97	Fungi	Ascomycota	Leotiomycetes	Helotiales	Helotiaceae	Tetracladium	marchalianum
ASV46	2HPLN6	L-P+N-	97	Fungi	Ascomycota	Dothideomycetes	Capnodiales	Cladosporiaceae	Cladosporium
ASV25	2HPLN5	L-P+N-	96	Fungi	Ascomycota	Dothideomycetes	Pleosporales	Didymellaceae
ASV41	2LPLN5	L-P-N-	96	Fungi	Ascomycota	Leotiomycetes	Helotiales	Helotiaceae	Tetracladium	marchalianum
ASV51	2LPHN3	L-P-N+	96	Fungi	Ascomycota	Dothideomycetes	Capnodiales	Cladosporiaceae	Cladosporium	delicatulum
ASV6	1HPLN8	L+P+N-	96	Fungi	Ascomycota	Leotiomycetes	Helotiales	Helotiaceae	Tetracladium	marchalianum
ASV6	1LPLN4	L+P-N-	96	Fungi	Ascomycota	Leotiomycetes	Helotiales	Helotiaceae	Tetracladium	marchalianum
ASV73	2HPHN7	L-P+N+	96	Fungi	Ascomycota	Leotiomycetes	Helotiales	Helotiaceae	Tetracladium	marchalianum
ASV7	2LPHN3	L-P-N+	95	Fungi	Basidiomycota	Tremellomycetes	Tremellales	Trimorphomycetaceae	Saitozyma	podzolica
ASV77	1LPHN5	L+P-N+	95	Fungi	Ascomycota	Leotiomycetes	Helotiales	Hyaloscyphaceae
ASV1	2HPLN2	L-P+N-	94	Fungi	Ascomycota	Dothideomycetes	Pleosporales	Didymellaceae
ASV26	1HPLN7	L+P+N-	94	Fungi	Mucoromycota	Glomeromycetes	Glomerales	Glomeraceae	Dominikia	achra
ASV7	2LPLN2	L-P-N-	94	Fungi	Basidiomycota	Tremellomycetes	Tremellales	Trimorphomycetaceae	Saitozyma	podzolica
ASV8	2HPLN10	L-P+N-	94	Fungi	Ascomycota	Dothideomycetes	Capnodiales	Cladosporiaceae	Cladosporium	delicatulum
ASV13	1HPHN7	L+P+N+	93	Fungi	Basidiomycota	Tremellomycetes	Tremellales	Rhynchogastremataceae	Papiliotrema	flavescens
ASV22	1LPLN9	L+P-N-	93	Fungi	Ascomycota	Dothideomycetes	Pleosporales	Didymellaceae
ASV23	1HPLN5	L+P+N-	93	Fungi	Ascomycota	Sordariomycetes	Hypocreales	Nectriaceae	Fusarium	oxysporum
ASV25	1HPHN7	L+P+N+	93	Fungi	Ascomycota	Dothideomycetes	Pleosporales	Didymellaceae
ASV42	2HPHN1	L-P+N+	93	Fungi	Ascomycota	Sordariomycetes	Hypocreales	Hypocreales_fam_Incertae_sedis	Acremonium	nepalense
ASV43	1HPLN4	L+P+N-	93	Fungi	Mucoromycota	Glomeromycetes	Glomerales	Glomeraceae	Dominikia	achra
ASV66	2HPLN3	L-P+N-	93	Fungi	Ascomycota	Leotiomycetes	Helotiales	Helotiaceae	Tetracladium
ASV7	2LPHN8	L-P-N+	93	Fungi	Basidiomycota	Tremellomycetes	Tremellales	Trimorphomycetaceae	Saitozyma	podzolica
ASV192	1LPLN1	L+P-N-	92	Fungi	Ascomycota	Sordariomycetes	Hypocreales	Nectriaceae	Ilyonectria	lusitanica
ASV24	1LPHN2	L+P-N+	92	Fungi	Ascomycota	Sordariomycetes	Hypocreales	Hypocreales_fam_Incertae_sedis	Acremonium	nepalense
ASV33	1LPLN2	L+P-N-	92	Fungi	Ascomycota	Sordariomycetes	Hypocreales	Nectriaceae	Ilyonectria	macrodidyma
ASV8	1HPLN4	L+P+N-	92	Fungi	Ascomycota	Dothideomycetes	Capnodiales	Cladosporiaceae	Cladosporium	delicatulum
ASV10	1LPHN2	L+P-N+	91	Fungi	Ascomycota	Sordariomycetes	Hypocreales	Nectriaceae	Ilyonectria	macrodidyma
ASV129	2LPHN4	L-P-N+	91	Fungi	Ascomycota	Dothideomycetes	Pleosporales	Didymellaceae
ASV15	2LPHN9	L-P-N+	91	Fungi	Basidiomycota	Tremellomycetes	Trichosporonales	Trichosporonaceae	Cutaneotrichosporon	moniliiforme
ASV188	1LPHN8	L+P-N+	91	Fungi	Mucoromycota	Glomeromycetes	Diversisporales
ASV31	2HPLN10	L-P+N-	91	Fungi	Ascomycota	Leotiomycetes	Helotiales	Helotiales_fam_Incertae_sedis
ASV10	1LPLN6	L+P-N-	90	Fungi	Ascomycota	Sordariomycetes	Hypocreales	Nectriaceae	Ilyonectria	macrodidyma
ASV196	1LPLN9	L+P-N-	90	Fungi	Mucoromycota	Glomeromycetes	Diversisporales	Diversisporaceae	Diversispora
ASV26	1HPHN5	L+P+N+	90	Fungi	Mucoromycota	Glomeromycetes	Glomerales	Glomeraceae	Dominikia	achra
ASV6	2HPLN5	L-P+N-	90	Fungi	Ascomycota	Leotiomycetes	Helotiales	Helotiaceae	Tetracladium	marchalianum
ASV69	2HPLN10	L-P+N-	90	Fungi	Ascomycota	Sordariomycetes	Hypocreales	Nectriaceae	Fusarium	oxysporum
ASV8	2LPHN8	L-P-N+	90	Fungi	Ascomycota	Dothideomycetes	Capnodiales	Cladosporiaceae	Cladosporium	delicatulum
ASV156	1LPLN9	L+P-N-	89	Fungi	Rozellomycota	Rozellomycota_cls_Incertae_sedis	Rozellomycota_ord_Incertae_sedis	Rozellomycota_fam_Incertae_sedis	Paramicrosporidium
ASV197	2LPLN4	L-P-N-	89	Fungi	Ascomycota	Leotiomycetes	Helotiales	Helotiales_fam_Incertae_sedis	Xenopolyscytalum	pinea
ASV30	2HPHN8	L-P+N+	89	Fungi	Ascomycota	Dothideomycetes	Pleosporales	Didymellaceae
ASV33	1LPLN8	L+P-N-	89	Fungi	Ascomycota	Sordariomycetes	Hypocreales	Nectriaceae	Ilyonectria	macrodidyma
ASV45	1HPLN4	L+P+N-	89	Fungi	Mucoromycota	Glomeromycetes	Glomerales	Glomeraceae	Dominikia	achra
ASV9	2LPLN2	L-P-N-	89	Fungi	Ascomycota	Sordariomycetes	Hypocreales	Nectriaceae
ASV12	2LPLN3	L-P-N-	88	Fungi	Basidiomycota	Tremellomycetes	Trichosporonales	Trichosporonaceae	Apiotrichum	porosum
ASV199	1LPLN10	L+P-N-	88	Fungi	Mucoromycota	Glomeromycetes	Diversisporales	Diversisporaceae	Diversispora
ASV200	1LPLN5	L+P-N-	88	Fungi	Mucoromycota	Glomeromycetes	Glomerales	Glomeraceae	Glomus	macrocarpum
ASV202	2HPLN7	L-P+N-	88	Fungi	Ascomycota	Dothideomycetes	Capnodiales	Mycosphaerellaceae	Mycosphaerella	tassiana
ASV62	2HPHN9	L-P+N+	88	Fungi	Ascomycota	Sordariomycetes	Hypocreales	Nectriaceae
ASV78	1LPLN3	L+P-N-	88	Fungi	Ascomycota	Dothideomycetes	Pleosporales	Didymellaceae	Didymella	anserina
ASV10	2HPHN9	L-P+N+	87	Fungi	Ascomycota	Sordariomycetes	Hypocreales	Nectriaceae	Ilyonectria	macrodidyma
ASV12	2LPHN10	L-P-N+	87	Fungi	Basidiomycota	Tremellomycetes	Trichosporonales	Trichosporonaceae	Apiotrichum	porosum
ASV13	4	Initial	87	Fungi	Basidiomycota	Tremellomycetes	Tremellales	Rhynchogastremataceae	Papiliotrema	flavescens
ASV183	1LPLN9	L+P-N-	87	Fungi	Ascomycota	Leotiomycetes	Helotiales	Helotiales_fam_Incertae_sedis
ASV24	1HPHN7	L+P+N+	87	Fungi	Ascomycota	Sordariomycetes	Hypocreales	Hypocreales_fam_Incertae_sedis	Acremonium	nepalense
ASV28	2HPHN8	L-P+N+	87	Fungi	Ascomycota	Dothideomycetes	Pleosporales	Didymellaceae
ASV31	1LPLN1	L+P-N-	87	Fungi	Ascomycota	Leotiomycetes	Helotiales	Helotiales_fam_Incertae_sedis
ASV42	2HPHN5	L-P+N+	87	Fungi	Ascomycota	Sordariomycetes	Hypocreales	Hypocreales_fam_Incertae_sedis	Acremonium	nepalense
ASV89	1LPLN1	L+P-N-	87	Fungi	Ascomycota	Eurotiomycetes	Eurotiales	Aspergillaceae	Penicillium	xanthomelinii
ASV10	1LPHN8	L+P-N+	86	Fungi	Ascomycota	Sordariomycetes	Hypocreales	Nectriaceae	Ilyonectria	macrodidyma
ASV21	1LPHN4	L+P-N+	86	Fungi	Ascomycota	Sordariomycetes	Hypocreales
ASV22	1HPHN2	L+P+N+	86	Fungi	Ascomycota	Dothideomycetes	Pleosporales	Didymellaceae
ASV25	2LPHN6	L-P-N+	86	Fungi	Ascomycota	Dothideomycetes	Pleosporales	Didymellaceae
ASV26	1LPHN4	L+P-N+	86	Fungi	Mucoromycota	Glomeromycetes	Glomerales	Glomeraceae	Dominikia	achra
ASV31	1LPLN10	L+P-N-	86	Fungi	Ascomycota	Leotiomycetes	Helotiales	Helotiales_fam_Incertae_sedis
ASV7	1LPLN3	L+P-N-	86	Fungi	Basidiomycota	Tremellomycetes	Tremellales	Trimorphomycetaceae	Saitozyma	podzolica
ASV132	1HPLN6	L+P+N-	85	Fungi	Mucoromycota	Glomeromycetes	Glomerales	Glomeraceae	Dominikia	achra
ASV204	1HPLN2	L+P+N-	85	Fungi	Mucoromycota	Glomeromycetes	Diversisporales	Diversisporaceae	Diversispora
ASV35	1LPHN9	L+P-N+	85	Fungi	Ascomycota	Sordariomycetes	Hypocreales	Nectriaceae	Ilyonectria	macrodidyma
ASV40	1LPLN8	L+P-N-	85	Fungi	Mucoromycota	Glomeromycetes	Glomerales	Glomeraceae	Dominikia	achra
ASV81	1LPLN7	L+P-N-	85	Fungi	Mucoromycota	Glomeromycetes	Glomerales	Glomeraceae	Glomus	macrocarpum
ASV144	1HPLN1	L+P+N-	84	Fungi	Mucoromycota	Glomeromycetes	Glomerales	Glomeraceae	Dominikia	duoreactiva
ASV206	1LPLN4	L+P-N-	84	Fungi	Ascomycota	Sordariomycetes	Hypocreales	Nectriaceae
ASV24	1LPHN9	L+P-N+	84	Fungi	Ascomycota	Sordariomycetes	Hypocreales	Hypocreales_fam_Incertae_sedis	Acremonium	nepalense
ASV48	2HPLN4	L-P+N-	84	Fungi	Ascomycota	Sordariomycetes	Hypocreales	Hypocreales_fam_Incertae_sedis
ASV7	2LPLN8	L-P-N-	84	Fungi	Basidiomycota	Tremellomycetes	Tremellales	Trimorphomycetaceae	Saitozyma	podzolica
ASV10	1HPLN1	L+P+N-	83	Fungi	Ascomycota	Sordariomycetes	Hypocreales	Nectriaceae	Ilyonectria	macrodidyma
ASV159	1LPLN8	L+P-N-	83	Fungi	Mucoromycota	Glomeromycetes	Glomerales	Glomeraceae	Dominikia
ASV21	1HPHN6	L+P+N+	83	Fungi	Ascomycota	Sordariomycetes	Hypocreales
ASV25	2LPLN5	L-P-N-	83	Fungi	Ascomycota	Dothideomycetes	Pleosporales	Didymellaceae
ASV33	1LPHN3	L+P-N+	83	Fungi	Ascomycota	Sordariomycetes	Hypocreales	Nectriaceae	Ilyonectria	macrodidyma
ASV109	2LPLN4	L-P-N-	82	Fungi	Ascomycota	Dothideomycetes	Pleosporales	Didymellaceae
ASV22	2LPLN5	L-P-N-	82	Fungi	Ascomycota	Dothideomycetes	Pleosporales	Didymellaceae
ASV24	1HPHN6	L+P+N+	82	Fungi	Ascomycota	Sordariomycetes	Hypocreales	Hypocreales_fam_Incertae_sedis	Acremonium	nepalense
ASV46	1HPLN7	L+P+N-	82	Fungi	Ascomycota	Dothideomycetes	Capnodiales	Cladosporiaceae	Cladosporium
ASV6	1HPLN3	L+P+N-	82	Fungi	Ascomycota	Leotiomycetes	Helotiales	Helotiaceae	Tetracladium	marchalianum
ASV10	1LPLN2	L+P-N-	81	Fungi	Ascomycota	Sordariomycetes	Hypocreales	Nectriaceae	Ilyonectria	macrodidyma
ASV24	1LPLN2	L+P-N-	81	Fungi	Ascomycota	Sordariomycetes	Hypocreales	Hypocreales_fam_Incertae_sedis	Acremonium	nepalense
ASV24	2HPHN7	L-P+N+	81	Fungi	Ascomycota	Sordariomycetes	Hypocreales	Hypocreales_fam_Incertae_sedis	Acremonium	nepalense
ASV28	2LPLN8	L-P-N-	81	Fungi	Ascomycota	Dothideomycetes	Pleosporales	Didymellaceae
ASV46	1LPLN1	L+P-N-	81	Fungi	Ascomycota	Dothideomycetes	Capnodiales	Cladosporiaceae	Cladosporium
ASV7	2LPHN5	L-P-N+	81	Fungi	Basidiomycota	Tremellomycetes	Tremellales	Trimorphomycetaceae	Saitozyma	podzolica
ASV8	1LPHN8	L+P-N+	81	Fungi	Ascomycota	Dothideomycetes	Capnodiales	Cladosporiaceae	Cladosporium	delicatulum
ASV8	1LPLN8	L+P-N-	81	Fungi	Ascomycota	Dothideomycetes	Capnodiales	Cladosporiaceae	Cladosporium	delicatulum
ASV13	2LPHN10	L-P-N+	80	Fungi	Basidiomycota	Tremellomycetes	Tremellales	Rhynchogastremataceae	Papiliotrema	flavescens
ASV131	2HPHN7	L-P+N+	80	Fungi	Basidiomycota	Tremellomycetes	Trichosporonales	Trichosporonaceae	Apiotrichum
ASV146	1LPLN10	L+P-N-	80	Fungi	Mucoromycota	Glomeromycetes	Diversisporales	Diversisporaceae	Diversispora
ASV21	1HPHN10	L+P+N+	80	Fungi	Ascomycota	Sordariomycetes	Hypocreales
ASV27	2LPHN3	L-P-N+	80	Fungi	Ascomycota	Dothideomycetes	Capnodiales	Cladosporiaceae	Cladosporium	ramotenellum
ASV29	1LPLN3	L+P-N-	80	Fungi	Ascomycota	Leotiomycetes	Helotiales	Sclerotiniaceae	Botryotinia	pelargonii
ASV47	1HPLN4	L+P+N-	80	Fungi	Mucoromycota	Glomeromycetes	Glomerales	Glomeraceae	Dominikia	achra
ASV47	1LPLN4	L+P-N-	80	Fungi	Mucoromycota	Glomeromycetes	Glomerales	Glomeraceae	Dominikia	achra
ASV7	2HPHN3	L-P+N+	80	Fungi	Basidiomycota	Tremellomycetes	Tremellales	Trimorphomycetaceae	Saitozyma	podzolica
ASV9	1LPHN9	L+P-N+	80	Fungi	Ascomycota	Sordariomycetes	Hypocreales	Nectriaceae
ASV13	1HPHN8	L+P+N+	79	Fungi	Basidiomycota	Tremellomycetes	Tremellales	Rhynchogastremataceae	Papiliotrema	flavescens
ASV213	1LPLN6	L+P-N-	79	Fungi	Mucoromycota	Glomeromycetes	Diversisporales	Diversisporaceae	Diversispora
ASV214	1LPLN7	L+P-N-	79	Fungi	Mucoromycota	Glomeromycetes	Glomerales	Glomeraceae	Rhizoglomus
ASV24	1HPHN8	L+P+N+	79	Fungi	Ascomycota	Sordariomycetes	Hypocreales	Hypocreales_fam_Incertae_sedis	Acremonium	nepalense
ASV35	1HPHN4	L+P+N+	79	Fungi	Ascomycota	Sordariomycetes	Hypocreales	Nectriaceae	Ilyonectria	macrodidyma
ASV216	1LPLN5	L+P-N-	78	Fungi	Mucoromycota	Glomeromycetes	Glomerales	Glomeraceae	Glomus	macrocarpum
ASV217	1LPLN9	L+P-N-	78	Fungi	Mucoromycota	Glomeromycetes	Glomerales	Glomeraceae	Glomus	macrocarpum
ASV31	2HPLN2	L-P+N-	78	Fungi	Ascomycota	Leotiomycetes	Helotiales	Helotiales_fam_Incertae_sedis
ASV35	1LPLN5	L+P-N-	78	Fungi	Ascomycota	Sordariomycetes	Hypocreales	Nectriaceae	Ilyonectria	macrodidyma
ASV13	1LPLN4	L+P-N-	77	Fungi	Basidiomycota	Tremellomycetes	Tremellales	Rhynchogastremataceae	Papiliotrema	flavescens
ASV151	2LPHN8	L-P-N+	77	Fungi	Basidiomycota
ASV22	2LPLN8	L-P-N-	77	Fungi	Ascomycota	Dothideomycetes	Pleosporales	Didymellaceae
ASV6	2HPHN4	L-P+N+	77	Fungi	Ascomycota	Leotiomycetes	Helotiales	Helotiaceae	Tetracladium	marchalianum
ASV6	2HPLN4	L-P+N-	77	Fungi	Ascomycota	Leotiomycetes	Helotiales	Helotiaceae	Tetracladium	marchalianum
ASV95	1HPLN7	L+P+N-	77	Fungi	Mucoromycota	Glomeromycetes	Glomerales	Glomeraceae	Dominikia
ASV12	2LPHN3	L-P-N+	76	Fungi	Basidiomycota	Tremellomycetes	Trichosporonales	Trichosporonaceae	Apiotrichum	porosum
ASV25	1HPLN3	L+P+N-	76	Fungi	Ascomycota	Dothideomycetes	Pleosporales	Didymellaceae
ASV29	2HPHN10	L-P+N+	76	Fungi	Ascomycota	Leotiomycetes	Helotiales	Sclerotiniaceae	Botryotinia	pelargonii
ASV61	1HPHN8	L+P+N+	76	Fungi	Ascomycota	Sordariomycetes	Hypocreales	Nectriaceae	Ilyonectria	macrodidyma
ASV77	2HPHN7	L-P+N+	76	Fungi	Ascomycota	Leotiomycetes	Helotiales	Hyaloscyphaceae
ASV12	2HPLN9	L-P+N-	75	Fungi	Basidiomycota	Tremellomycetes	Trichosporonales	Trichosporonaceae	Apiotrichum	porosum
ASV69	2LPHN9	L-P-N+	75	Fungi	Ascomycota	Sordariomycetes	Hypocreales	Nectriaceae	Fusarium	oxysporum
ASV10	1LPLN9	L+P-N-	74	Fungi	Ascomycota	Sordariomycetes	Hypocreales	Nectriaceae	Ilyonectria	macrodidyma
ASV103	1LPLN7	L+P-N-	74	Fungi	Mucoromycota	Glomeromycetes	Glomerales	Glomeraceae	Glomus	macrocarpum
ASV223	2HPHN5	L-P+N+	74	Fungi	Ascomycota	Dothideomycetes	Capnodiales	Cladosporiaceae	Cladosporium	delicatulum
ASV25	2HPLN9	L-P+N-	74	Fungi	Ascomycota	Dothideomycetes	Pleosporales	Didymellaceae
ASV25	1HPHN6	L+P+N+	74	Fungi	Ascomycota	Dothideomycetes	Pleosporales	Didymellaceae
ASV27	2LPHN4	L-P-N+	74	Fungi	Ascomycota	Dothideomycetes	Capnodiales	Cladosporiaceae	Cladosporium	ramotenellum
ASV28	1LPLN9	L+P-N-	74	Fungi	Ascomycota	Dothideomycetes	Pleosporales	Didymellaceae
ASV33	1HPHN7	L+P+N+	74	Fungi	Ascomycota	Sordariomycetes	Hypocreales	Nectriaceae	Ilyonectria	macrodidyma
ASV9	1LPHN10	L+P-N+	74	Fungi	Ascomycota	Sordariomycetes	Hypocreales	Nectriaceae
ASV165	1LPLN7	L+P-N-	73	Fungi	Ascomycota	Sordariomycetes	Glomerellales	Plectosphaerellaceae	Verticillium	isaacii
ASV224	1LPHN2	L+P-N+	73	Fungi	Ascomycota	Sordariomycetes	Hypocreales	Hypocreales_fam_Incertae_sedis	Gliocladium	cibotii
ASV225	1LPLN7	L+P-N-	73	Fungi	Mucoromycota	Glomeromycetes	Glomerales	Glomeraceae	Dominikia	duoreactiva
ASV31	1HPLN4	L+P+N-	73	Fungi	Ascomycota	Leotiomycetes	Helotiales	Helotiales_fam_Incertae_sedis
ASV31	1HPHN9	L+P+N+	73	Fungi	Ascomycota	Leotiomycetes	Helotiales	Helotiales_fam_Incertae_sedis
ASV45	1LPLN4	L+P-N-	73	Fungi	Mucoromycota	Glomeromycetes	Glomerales	Glomeraceae	Dominikia	achra
ASV55	2HPHN5	L-P+N+	73	Fungi	Ascomycota	Dothideomycetes	Pleosporales	Didymellaceae
ASV59	2LPHN6	L-P-N+	73	Fungi	Ascomycota	Dothideomycetes	Pleosporales	Didymellaceae
ASV112	2HPHN7	L-P+N+	72	Fungi	Basidiomycota	Tremellomycetes	Tremellales	Bulleribasidiaceae	Vishniacozyma
ASV15	2HPHN4	L-P+N+	72	Fungi	Basidiomycota	Tremellomycetes	Trichosporonales	Trichosporonaceae	Cutaneotrichosporon	moniliiforme
ASV226	2LPLN7	L-P-N-	72	Fungi	Ascomycota	Sordariomycetes	Glomerellales	Reticulascaceae	Reticulascus	clavatus
ASV83	1	Initial	72	Fungi	Basidiomycota	Tremellomycetes	Tremellales	Phaeotremellaceae	Phaeotremella
ASV9	1HPHN10	L+P+N+	72	Fungi	Ascomycota	Sordariomycetes	Hypocreales	Nectriaceae
ASV12	3	Initial	71	Fungi	Basidiomycota	Tremellomycetes	Trichosporonales	Trichosporonaceae	Apiotrichum	porosum
ASV21	2LPLN5	L-P-N-	71	Fungi	Ascomycota	Sordariomycetes	Hypocreales
ASV227	1LPLN10	L+P-N-	71	Fungi	Ascomycota	Leotiomycetes	Helotiales	Hyaloscyphaceae
ASV228	1LPLN8	L+P-N-	71	Fungi	Mucoromycota	Glomeromycetes	Glomerales	Glomeraceae	Dominikia	duoreactiva
ASV26	1HPHN9	L+P+N+	71	Fungi	Mucoromycota	Glomeromycetes	Glomerales	Glomeraceae	Dominikia	achra
ASV53	2LPLN1	L-P-N-	71	Fungi	Ascomycota
ASV6	1LPLN6	L+P-N-	71	Fungi	Ascomycota	Leotiomycetes	Helotiales	Helotiaceae	Tetracladium	marchalianum
ASV7	2HPHN4	L-P+N+	71	Fungi	Basidiomycota	Tremellomycetes	Tremellales	Trimorphomycetaceae	Saitozyma	podzolica
ASV10	1HPHN9	L+P+N+	70	Fungi	Ascomycota	Sordariomycetes	Hypocreales	Nectriaceae	Ilyonectria	macrodidyma
ASV112	1LPLN3	L+P-N-	70	Fungi	Basidiomycota	Tremellomycetes	Tremellales	Bulleribasidiaceae	Vishniacozyma
ASV118	1HPHN7	L+P+N+	70	Fungi	Mucoromycota	Glomeromycetes	Glomerales	Glomeraceae	Dominikia	duoreactiva
ASV14	1HPHN9	L+P+N+	70	Fungi	Ascomycota	Sordariomycetes	Hypocreales	Nectriaceae	Dactylonectria	amazonica
ASV14	2HPHN4	L-P+N+	70	Fungi	Ascomycota	Sordariomycetes	Hypocreales	Nectriaceae	Dactylonectria	amazonica
ASV15	1HPHN6	L+P+N+	70	Fungi	Basidiomycota	Tremellomycetes	Trichosporonales	Trichosporonaceae	Cutaneotrichosporon	moniliiforme
ASV162	2HPLN10	L-P+N-	70	Fungi	Ascomycota	Dothideomycetes	Pleosporales	Amorosiaceae	Angustimassarina	acerina
ASV229	2HPHN7	L-P+N+	70	Fungi	Ascomycota	Sordariomycetes	Hypocreales	Nectriaceae	Neonectria	lugdunensis
ASV46	2HPHN7	L-P+N+	70	Fungi	Ascomycota	Dothideomycetes	Capnodiales	Cladosporiaceae	Cladosporium
ASV50	1LPLN2	L+P-N-	70	Fungi	Ascomycota	Sordariomycetes	Hypocreales	Nectriaceae	Ilyonectria	macrodidyma
ASV6	1HPLN6	L+P+N-	70	Fungi	Ascomycota	Leotiomycetes	Helotiales	Helotiaceae	Tetracladium	marchalianum
ASV98	1LPLN4	L+P-N-	70	Fungi	Mucoromycota	Glomeromycetes	Glomerales	Glomeraceae	Dominikia	duoreactiva
ASV15	4	Initial	69	Fungi	Basidiomycota	Tremellomycetes	Trichosporonales	Trichosporonaceae	Cutaneotrichosporon	moniliiforme
ASV195	2HPHN8	L-P+N+	69	Fungi	Rozellomycota
ASV20	2HPLN3	L-P+N-	69	Fungi	Basidiomycota	Tremellomycetes	Trichosporonales	Trichosporonaceae	Apiotrichum	xylopini
ASV230	1LPLN9	L+P-N-	69	Fungi	Mucoromycota	Glomeromycetes	Glomerales	Glomeraceae	Glomus	macrocarpum
ASV27	2LPLN9	L-P-N-	69	Fungi	Ascomycota	Dothideomycetes	Capnodiales	Cladosporiaceae	Cladosporium	ramotenellum
ASV35	2LPLN3	L-P-N-	69	Fungi	Ascomycota	Sordariomycetes	Hypocreales	Nectriaceae	Ilyonectria	macrodidyma
ASV62	1LPHN4	L+P-N+	69	Fungi	Ascomycota	Sordariomycetes	Hypocreales	Nectriaceae
ASV7	2HPHN9	L-P+N+	69	Fungi	Basidiomycota	Tremellomycetes	Tremellales	Trimorphomycetaceae	Saitozyma	podzolica
ASV28	2HPHN4	L-P+N+	68	Fungi	Ascomycota	Dothideomycetes	Pleosporales	Didymellaceae
ASV35	1LPHN2	L+P-N+	68	Fungi	Ascomycota	Sordariomycetes	Hypocreales	Nectriaceae	Ilyonectria	macrodidyma
ASV12	2LPHN8	L-P-N+	67	Fungi	Basidiomycota	Tremellomycetes	Trichosporonales	Trichosporonaceae	Apiotrichum	porosum
ASV20	2HPLN9	L-P+N-	67	Fungi	Basidiomycota	Tremellomycetes	Trichosporonales	Trichosporonaceae	Apiotrichum	xylopini
ASV21	1LPHN1	L+P-N+	67	Fungi	Ascomycota	Sordariomycetes	Hypocreales
ASV22	2HPHN4	L-P+N+	67	Fungi	Ascomycota	Dothideomycetes	Pleosporales	Didymellaceae
ASV27	2HPHN8	L-P+N+	67	Fungi	Ascomycota	Dothideomycetes	Capnodiales	Cladosporiaceae	Cladosporium	ramotenellum
ASV41	1LPHN3	L+P-N+	67	Fungi	Ascomycota	Leotiomycetes	Helotiales	Helotiaceae	Tetracladium	marchalianum
ASV68	1LPLN10	L+P-N-	67	Fungi	Ascomycota	Dothideomycetes	Capnodiales	Cladosporiaceae	Cladosporium	delicatulum
ASV8	2HPLN6	L-P+N-	67	Fungi	Ascomycota	Dothideomycetes	Capnodiales	Cladosporiaceae	Cladosporium	delicatulum
ASV129	2LPLN4	L-P-N-	66	Fungi	Ascomycota	Dothideomycetes	Pleosporales	Didymellaceae
ASV186	2HPHN6	L-P+N+	66	Fungi	Ascomycota	Dothideomycetes	Pleosporales	Didymellaceae
ASV191	1HPLN4	L+P+N-	66	Fungi	Mucoromycota	Glomeromycetes	Diversisporales	Diversisporaceae	Diversispora
ASV42	1LPHN5	L+P-N+	66	Fungi	Ascomycota	Sordariomycetes	Hypocreales	Hypocreales_fam_Incertae_sedis	Acremonium	nepalense
ASV46	1HPHN6	L+P+N+	66	Fungi	Ascomycota	Dothideomycetes	Capnodiales	Cladosporiaceae	Cladosporium
ASV51	2HPHN9	L-P+N+	66	Fungi	Ascomycota	Dothideomycetes	Capnodiales	Cladosporiaceae	Cladosporium	delicatulum
ASV61	1LPHN4	L+P-N+	66	Fungi	Ascomycota	Sordariomycetes	Hypocreales	Nectriaceae	Ilyonectria	macrodidyma
ASV7	1HPHN2	L+P+N+	66	Fungi	Basidiomycota	Tremellomycetes	Tremellales	Trimorphomycetaceae	Saitozyma	podzolica
ASV7	2LPLN9	L-P-N-	66	Fungi	Basidiomycota	Tremellomycetes	Tremellales	Trimorphomycetaceae	Saitozyma	podzolica
ASV137	2	Initial	65	Fungi	Basidiomycota	Tremellomycetes	Tremellales	Phaeotremellaceae	Phaeotremella
ASV17	2HPLN8	L-P+N-	65	Fungi	Mucoromycota	Glomeromycetes	Glomerales	Glomeraceae	Dominikia	duoreactiva
ASV20	2HPLN10	L-P+N-	65	Fungi	Basidiomycota	Tremellomycetes	Trichosporonales	Trichosporonaceae	Apiotrichum	xylopini
ASV20	2LPLN5	L-P-N-	65	Fungi	Basidiomycota	Tremellomycetes	Trichosporonales	Trichosporonaceae	Apiotrichum	xylopini
ASV235	1	Initial	65	Fungi	Ascomycota	Leotiomycetes	Helotiales	Helotiaceae	Rhizoscyphus
ASV239	2HPLN6	L-P+N-	65	Fungi	Ascomycota
ASV41	2HPLN2	L-P+N-	65	Fungi	Ascomycota	Leotiomycetes	Helotiales	Helotiaceae	Tetracladium	marchalianum
ASV55	1LPHN9	L+P-N+	65	Fungi	Ascomycota	Dothideomycetes	Pleosporales	Didymellaceae
ASV7	1LPHN6	L+P-N+	65	Fungi	Basidiomycota	Tremellomycetes	Tremellales	Trimorphomycetaceae	Saitozyma	podzolica
ASV7	1HPLN5	L+P+N-	65	Fungi	Basidiomycota	Tremellomycetes	Tremellales	Trimorphomycetaceae	Saitozyma	podzolica
ASV12	2LPHN1	L-P-N+	64	Fungi	Basidiomycota	Tremellomycetes	Trichosporonales	Trichosporonaceae	Apiotrichum	porosum
ASV124	2LPHN4	L-P-N+	64	Fungi	Ascomycota	Dothideomycetes	Pleosporales	Didymellaceae
ASV28	2HPHN5	L-P+N+	64	Fungi	Ascomycota	Dothideomycetes	Pleosporales	Didymellaceae
ASV28	1HPHN2	L+P+N+	64	Fungi	Ascomycota	Dothideomycetes	Pleosporales	Didymellaceae
ASV47	1LPHN10	L+P-N+	64	Fungi	Mucoromycota	Glomeromycetes	Glomerales	Glomeraceae	Dominikia	achra
ASV60	1HPHN6	L+P+N+	64	Fungi	Ascomycota	Dothideomycetes	Capnodiales	Cladosporiaceae	Cladosporium	ramotenellum
ASV7	2LPLN3	L-P-N-	64	Fungi	Basidiomycota	Tremellomycetes	Tremellales	Trimorphomycetaceae	Saitozyma	podzolica
ASV10	2HPHN7	L-P+N+	63	Fungi	Ascomycota	Sordariomycetes	Hypocreales	Nectriaceae	Ilyonectria	macrodidyma
ASV120	2LPLN4	L-P-N-	63	Fungi	Ascomycota	Dothideomycetes	Pleosporales	Didymellaceae
ASV15	2LPLN3	L-P-N-	63	Fungi	Basidiomycota	Tremellomycetes	Trichosporonales	Trichosporonaceae	Cutaneotrichosporon	moniliiforme
ASV160	1LPHN7	L+P-N+	63	Fungi	Ascomycota	Leotiomycetes	Helotiales	Hyaloscyphaceae
ASV21	1HPHN9	L+P+N+	63	Fungi	Ascomycota	Sordariomycetes	Hypocreales
ASV221	1LPLN7	L+P-N-	63	Fungi	Mucoromycota	Glomeromycetes	Diversisporales	Diversisporaceae	Diversispora
ASV35	2HPHN9	L-P+N+	63	Fungi	Ascomycota	Sordariomycetes	Hypocreales	Nectriaceae	Ilyonectria	macrodidyma
ASV48	2HPHN5	L-P+N+	63	Fungi	Ascomycota	Sordariomycetes	Hypocreales	Hypocreales_fam_Incertae_sedis
ASV59	2HPHN8	L-P+N+	63	Fungi	Ascomycota	Dothideomycetes	Pleosporales	Didymellaceae
ASV72	1	Initial	63	Fungi	Ascomycota	Leotiomycetes	Helotiales	Hyaloscyphaceae	Clathrosphaerina
ASV121	1HPHN6	L+P+N+	62	Fungi	Ascomycota	Sordariomycetes	Sordariales	Lasiosphaeriaceae	Podospora	dimorpha
ASV131	2HPLN8	L-P+N-	62	Fungi	Basidiomycota	Tremellomycetes	Trichosporonales	Trichosporonaceae	Apiotrichum
ASV15	2LPLN4	L-P-N-	62	Fungi	Basidiomycota	Tremellomycetes	Trichosporonales	Trichosporonaceae	Cutaneotrichosporon	moniliiforme
ASV244	2HPLN7	L-P+N-	62	Fungi	Ascomycota	Dothideomycetes	Pleosporales	Didymellaceae	Endophoma	elongata
ASV245	2LPHN4	L-P-N+	62	Fungi	Basidiomycota
ASV246	2LPLN10	L-P-N-	62	Fungi	Ascomycota	Sordariomycetes	Glomerellales	Plectosphaerellaceae	Verticillium	isaacii
ASV63	2LPLN3	L-P-N-	62	Fungi	Ascomycota	Sordariomycetes	Hypocreales	Nectriaceae	Ilyonectria	macrodidyma
ASV7	2LPHN4	L-P-N+	62	Fungi	Basidiomycota	Tremellomycetes	Tremellales	Trimorphomycetaceae	Saitozyma	podzolica
ASV7	2HPLN4	L-P+N-	62	Fungi	Basidiomycota	Tremellomycetes	Tremellales	Trimorphomycetaceae	Saitozyma	podzolica
ASV7	2LPHN2	L-P-N+	62	Fungi	Basidiomycota	Tremellomycetes	Tremellales	Trimorphomycetaceae	Saitozyma	podzolica
ASV7	2LPLN7	L-P-N-	62	Fungi	Basidiomycota	Tremellomycetes	Tremellales	Trimorphomycetaceae	Saitozyma	podzolica
ASV96	1HPHN9	L+P+N+	62	Fungi	Ascomycota	Dothideomycetes	Capnodiales
ASV15	1HPHN5	L+P+N+	61	Fungi	Basidiomycota	Tremellomycetes	Trichosporonales	Trichosporonaceae	Cutaneotrichosporon	moniliiforme
ASV29	2HPHN7	L-P+N+	61	Fungi	Ascomycota	Leotiomycetes	Helotiales	Sclerotiniaceae	Botryotinia	pelargonii
ASV33	1HPLN4	L+P+N-	61	Fungi	Ascomycota	Sordariomycetes	Hypocreales	Nectriaceae	Ilyonectria	macrodidyma
ASV65	2LPLN2	L-P-N-	61	Fungi	Ascomycota	Dothideomycetes	Pleosporales	Didymellaceae
ASV79	1LPLN2	L+P-N-	61	Fungi	Ascomycota	Dothideomycetes	Pleosporales	Didymellaceae	Ectophoma	pomi
ASV14	2LPLN1	L-P-N-	60	Fungi	Ascomycota	Sordariomycetes	Hypocreales	Nectriaceae	Dactylonectria	amazonica
ASV168	1LPHN2	L+P-N+	60	Fungi	Mucoromycota	Glomeromycetes	Diversisporales	Diversisporaceae	Diversispora
ASV43	1LPLN4	L+P-N-	60	Fungi	Mucoromycota	Glomeromycetes	Glomerales	Glomeraceae	Dominikia	achra
ASV6	1LPHN6	L+P-N+	60	Fungi	Ascomycota	Leotiomycetes	Helotiales	Helotiaceae	Tetracladium	marchalianum
ASV7	1LPHN4	L+P-N+	60	Fungi	Basidiomycota	Tremellomycetes	Tremellales	Trimorphomycetaceae	Saitozyma	podzolica
ASV12	2LPHN5	L-P-N+	59	Fungi	Basidiomycota	Tremellomycetes	Trichosporonales	Trichosporonaceae	Apiotrichum	porosum
ASV25	1HPLN2	L+P+N-	59	Fungi	Ascomycota	Dothideomycetes	Pleosporales	Didymellaceae
ASV251	1HPLN2	L+P+N-	59	Fungi	Mucoromycota	Glomeromycetes	Diversisporales	Diversisporaceae	Diversispora
ASV252	1LPLN2	L+P-N-	59	Fungi	Mucoromycota	Glomeromycetes	Diversisporales	Diversisporaceae	Diversispora
ASV53	3	Initial	59	Fungi	Ascomycota
ASV69	1HPHN8	L+P+N+	59	Fungi	Ascomycota	Sordariomycetes	Hypocreales	Nectriaceae	Fusarium	oxysporum
ASV77	1LPLN9	L+P-N-	59	Fungi	Ascomycota	Leotiomycetes	Helotiales	Hyaloscyphaceae
ASV8	2LPLN3	L-P-N-	59	Fungi	Ascomycota	Dothideomycetes	Capnodiales	Cladosporiaceae	Cladosporium	delicatulum
ASV93	1LPLN1	L+P-N-	59	Fungi	Ascomycota	Leotiomycetes	Helotiales
ASV124	2LPLN4	L-P-N-	58	Fungi	Ascomycota	Dothideomycetes	Pleosporales	Didymellaceae
ASV14	1HPHN6	L+P+N+	58	Fungi	Ascomycota	Sordariomycetes	Hypocreales	Nectriaceae	Dactylonectria	amazonica
ASV141	2LPHN4	L-P-N+	58	Fungi	Basidiomycota
ASV21	1LPHN9	L+P-N+	58	Fungi	Ascomycota	Sordariomycetes	Hypocreales
ASV24	1LPLN5	L+P-N-	58	Fungi	Ascomycota	Sordariomycetes	Hypocreales	Hypocreales_fam_Incertae_sedis	Acremonium	nepalense
ASV25	1HPHN1	L+P+N+	58	Fungi	Ascomycota	Dothideomycetes	Pleosporales	Didymellaceae
ASV254	1HPHN6	L+P+N+	58	Fungi	Mucoromycota	Glomeromycetes	Glomerales	Glomeraceae	Glomus	macrocarpum
ASV28	2LPLN5	L-P-N-	58	Fungi	Ascomycota	Dothideomycetes	Pleosporales	Didymellaceae
ASV41	1LPLN7	L+P-N-	58	Fungi	Ascomycota	Leotiomycetes	Helotiales	Helotiaceae	Tetracladium	marchalianum
ASV45	1LPHN10	L+P-N+	58	Fungi	Mucoromycota	Glomeromycetes	Glomerales	Glomeraceae	Dominikia	achra
ASV10	1HPHN3	L+P+N+	57	Fungi	Ascomycota	Sordariomycetes	Hypocreales	Nectriaceae	Ilyonectria	macrodidyma
ASV10	1HPLN10	L+P+N-	57	Fungi	Ascomycota	Sordariomycetes	Hypocreales	Nectriaceae	Ilyonectria	macrodidyma
ASV108	2LPHN10	L-P-N+	57	Fungi	Ascomycota	Pezizomycetes	Pezizales	Pyronemataceae	Geopyxis	delectans
ASV150	2HPLN10	L-P+N-	57	Fungi	Ascomycota	Dothideomycetes	Pleosporales	Cucurbitariaceae	Pyrenochaetopsis	leptospora
ASV180	1LPHN2	L+P-N+	57	Fungi	Mucoromycota	Glomeromycetes	Diversisporales	Diversisporaceae	Diversispora
ASV33	2LPLN5	L-P-N-	57	Fungi	Ascomycota	Sordariomycetes	Hypocreales	Nectriaceae	Ilyonectria	macrodidyma
ASV33	2HPLN8	L-P+N-	57	Fungi	Ascomycota	Sordariomycetes	Hypocreales	Nectriaceae	Ilyonectria	macrodidyma
ASV78	1LPLN10	L+P-N-	57	Fungi	Ascomycota	Dothideomycetes	Pleosporales	Didymellaceae	Didymella	anserina
ASV12	1HPLN6	L+P+N-	56	Fungi	Basidiomycota	Tremellomycetes	Trichosporonales	Trichosporonaceae	Apiotrichum	porosum
ASV12	1LPHN3	L+P-N+	56	Fungi	Basidiomycota	Tremellomycetes	Trichosporonales	Trichosporonaceae	Apiotrichum	porosum
ASV13	1LPLN10	L+P-N-	56	Fungi	Basidiomycota	Tremellomycetes	Tremellales	Rhynchogastremataceae	Papiliotrema	flavescens
ASV146	1HPHN6	L+P+N+	56	Fungi	Mucoromycota	Glomeromycetes	Diversisporales	Diversisporaceae	Diversispora
ASV15	2HPLN1	L-P+N-	56	Fungi	Basidiomycota	Tremellomycetes	Trichosporonales	Trichosporonaceae	Cutaneotrichosporon	moniliiforme
ASV154	1	Initial	56	Fungi	Ascomycota	Leotiomycetes	Helotiales
ASV17	1HPHN10	L+P+N+	56	Fungi	Mucoromycota	Glomeromycetes	Glomerales	Glomeraceae	Dominikia	duoreactiva
ASV173	1LPHN7	L+P-N+	56	Fungi	Mucoromycota	Glomeromycetes	Glomerales	Glomeraceae	Glomus	macrocarpum
ASV30	2LPLN5	L-P-N-	56	Fungi	Ascomycota	Dothideomycetes	Pleosporales	Didymellaceae
ASV47	1LPLN8	L+P-N-	56	Fungi	Mucoromycota	Glomeromycetes	Glomerales	Glomeraceae	Dominikia	achra
ASV59	2HPLN4	L-P+N-	56	Fungi	Ascomycota	Dothideomycetes	Pleosporales	Didymellaceae
ASV65	1HPLN8	L+P+N-	56	Fungi	Ascomycota	Dothideomycetes	Pleosporales	Didymellaceae
ASV77	2LPLN5	L-P-N-	56	Fungi	Ascomycota	Leotiomycetes	Helotiales	Hyaloscyphaceae
ASV99	1LPLN9	L+P-N-	56	Fungi	Mucoromycota	Glomeromycetes	Diversisporales	Diversisporaceae	Diversispora
ASV132	1HPHN2	L+P+N+	55	Fungi	Mucoromycota	Glomeromycetes	Glomerales	Glomeraceae	Dominikia	achra
ASV144	1LPLN7	L+P-N-	55	Fungi	Mucoromycota	Glomeromycetes	Glomerales	Glomeraceae	Dominikia	duoreactiva
ASV21	1HPLN6	L+P+N-	55	Fungi	Ascomycota	Sordariomycetes	Hypocreales
ASV240	1HPHN6	L+P+N+	55	Fungi	Mucoromycota	Glomeromycetes	Diversisporales	Diversisporaceae	Diversispora
ASV28	1LPHN5	L+P-N+	55	Fungi	Ascomycota	Dothideomycetes	Pleosporales	Didymellaceae
ASV32	1HPHN7	L+P+N+	55	Fungi	Ascomycota	Leotiomycetes	Helotiales	Helotiales_fam_Incertae_sedis	Leohumicola
ASV66	2HPLN1	L-P+N-	55	Fungi	Ascomycota	Leotiomycetes	Helotiales	Helotiaceae	Tetracladium
ASV85	2HPLN5	L-P+N-	55	Fungi	Basidiomycota	Tremellomycetes	Tremellales	Bulleribasidiaceae	Vishniacozyma
ASV10	2LPLN5	L-P-N-	54	Fungi	Ascomycota	Sordariomycetes	Hypocreales	Nectriaceae	Ilyonectria	macrodidyma
ASV110	1LPLN9	L+P-N-	54	Fungi	Ascomycota	Dothideomycetes	Capnodiales	Cladosporiaceae	Cladosporium	delicatulum
ASV12	1LPHN6	L+P-N+	54	Fungi	Basidiomycota	Tremellomycetes	Trichosporonales	Trichosporonaceae	Apiotrichum	porosum
ASV15	5	Initial	54	Fungi	Basidiomycota	Tremellomycetes	Trichosporonales	Trichosporonaceae	Cutaneotrichosporon	moniliiforme
ASV25	2HPHN5	L-P+N+	54	Fungi	Ascomycota	Dothideomycetes	Pleosporales	Didymellaceae
ASV33	1LPHN4	L+P-N+	54	Fungi	Ascomycota	Sordariomycetes	Hypocreales	Nectriaceae	Ilyonectria	macrodidyma
ASV57	1HPLN4	L+P+N-	54	Fungi	Ascomycota	Sordariomycetes	Hypocreales	Nectriaceae	Ilyonectria
ASV60	1HPHN8	L+P+N+	54	Fungi	Ascomycota	Dothideomycetes	Capnodiales	Cladosporiaceae	Cladosporium	ramotenellum
ASV98	1LPHN9	L+P-N+	54	Fungi	Mucoromycota	Glomeromycetes	Glomerales	Glomeraceae	Dominikia	duoreactiva
ASV130	1LPLN8	L+P-N-	53	Fungi	Mucoromycota	Glomeromycetes	Glomerales	Glomeraceae	Glomus	macrocarpum
ASV33	2LPHN1	L-P-N+	53	Fungi	Ascomycota	Sordariomycetes	Hypocreales	Nectriaceae	Ilyonectria	macrodidyma
ASV35	1HPHN7	L+P+N+	53	Fungi	Ascomycota	Sordariomycetes	Hypocreales	Nectriaceae	Ilyonectria	macrodidyma
ASV35	1HPLN3	L+P+N-	53	Fungi	Ascomycota	Sordariomycetes	Hypocreales	Nectriaceae	Ilyonectria	macrodidyma
ASV46	1HPLN4	L+P+N-	53	Fungi	Ascomycota	Dothideomycetes	Capnodiales	Cladosporiaceae	Cladosporium
ASV76	1LPLN9	L+P-N-	53	Fungi	Mucoromycota	Glomeromycetes	Diversisporales	Diversisporaceae	Diversispora
ASV10	1HPLN7	L+P+N-	52	Fungi	Ascomycota	Sordariomycetes	Hypocreales	Nectriaceae	Ilyonectria	macrodidyma
ASV265	1LPHN7	L+P-N+	52	Fungi	Mucoromycota	Glomeromycetes	Diversisporales	Diversisporaceae	Diversispora
ASV27	1LPHN5	L+P-N+	52	Fungi	Ascomycota	Dothideomycetes	Capnodiales	Cladosporiaceae	Cladosporium	ramotenellum
ASV30	2HPHN4	L-P+N+	52	Fungi	Ascomycota	Dothideomycetes	Pleosporales	Didymellaceae
ASV42	2HPLN3	L-P+N-	52	Fungi	Ascomycota	Sordariomycetes	Hypocreales	Hypocreales_fam_Incertae_sedis	Acremonium	nepalense
ASV59	1LPHN9	L+P-N+	52	Fungi	Ascomycota	Dothideomycetes	Pleosporales	Didymellaceae
ASV6	2HPHN1	L-P+N+	52	Fungi	Ascomycota	Leotiomycetes	Helotiales	Helotiaceae	Tetracladium	marchalianum
ASV63	1HPLN3	L+P+N-	52	Fungi	Ascomycota	Sordariomycetes	Hypocreales	Nectriaceae	Ilyonectria	macrodidyma
ASV268	1HPLN1	L+P+N-	51	Fungi	Ascomycota	Dothideomycetes	Capnodiales	Cladosporiaceae	Cladosporium	austrohemisphaericum
ASV272	1LPLN6	L+P-N-	51	Fungi	Ascomycota	Dothideomycetes	Pleosporales	Didymellaceae	Didymella
ASV274	2LPHN10	L-P-N+	51	Fungi	Basidiomycota	Tremellomycetes	Tremellales	Rhynchogastremataceae	Papiliotrema	flavescens
ASV276	2LPLN4	L-P-N-	51	Fungi	Ascomycota	Dothideomycetes	Pleosporales	Didymellaceae
ASV31	2LPHN8	L-P-N+	51	Fungi	Ascomycota	Leotiomycetes	Helotiales	Helotiales_fam_Incertae_sedis
ASV45	1HPHN5	L+P+N+	51	Fungi	Mucoromycota	Glomeromycetes	Glomerales	Glomeraceae	Dominikia	achra
ASV55	1HPHN2	L+P+N+	51	Fungi	Ascomycota	Dothideomycetes	Pleosporales	Didymellaceae
ASV76	1HPHN6	L+P+N+	51	Fungi	Mucoromycota	Glomeromycetes	Diversisporales	Diversisporaceae	Diversispora
ASV111	1LPLN2	L+P-N-	50	Fungi	Mucoromycota	Glomeromycetes	Glomerales	Glomeraceae	Dominikia
ASV243	2HPLN10	L-P+N-	50	Fungi	Ascomycota	Sordariomycetes	Xylariales	Amphisphaeriaceae
ASV27	2HPHN10	L-P+N+	50	Fungi	Ascomycota	Dothideomycetes	Capnodiales	Cladosporiaceae	Cladosporium	ramotenellum
ASV279	1HPLN1	L+P+N-	50	Fungi	Mucoromycota	Glomeromycetes	Glomerales	Glomeraceae	Dominikia	duoreactiva
ASV31	2HPHN5	L-P+N+	50	Fungi	Ascomycota	Leotiomycetes	Helotiales	Helotiales_fam_Incertae_sedis
ASV50	1LPHN2	L+P-N+	50	Fungi	Ascomycota	Sordariomycetes	Hypocreales	Nectriaceae	Ilyonectria	macrodidyma
ASV66	2HPLN2	L-P+N-	50	Fungi	Ascomycota	Leotiomycetes	Helotiales	Helotiaceae	Tetracladium
ASV93	2LPLN1	L-P-N-	50	Fungi	Ascomycota	Leotiomycetes	Helotiales
ASV1	1LPLN5	L+P-N-	49	Fungi	Ascomycota	Dothideomycetes	Pleosporales	Didymellaceae
ASV106	2LPLN3	L-P-N-	49	Fungi	Ascomycota	Sordariomycetes	Hypocreales	Nectriaceae	Ilyonectria
ASV13	1LPLN2	L+P-N-	49	Fungi	Basidiomycota	Tremellomycetes	Tremellales	Rhynchogastremataceae	Papiliotrema	flavescens
ASV167	1LPHN3	L+P-N+	49	Fungi	Ascomycota	Sordariomycetes	Hypocreales	Nectriaceae
ASV21	1HPHN7	L+P+N+	49	Fungi	Ascomycota	Sordariomycetes	Hypocreales
ASV21	1HPHN2	L+P+N+	49	Fungi	Ascomycota	Sordariomycetes	Hypocreales
ASV22	2LPHN7	L-P-N+	49	Fungi	Ascomycota	Dothideomycetes	Pleosporales	Didymellaceae
ASV24	1LPLN1	L+P-N-	49	Fungi	Ascomycota	Sordariomycetes	Hypocreales	Hypocreales_fam_Incertae_sedis	Acremonium	nepalense
ASV25	1LPHN5	L+P-N+	49	Fungi	Ascomycota	Dothideomycetes	Pleosporales	Didymellaceae
ASV42	1LPLN9	L+P-N-	49	Fungi	Ascomycota	Sordariomycetes	Hypocreales	Hypocreales_fam_Incertae_sedis	Acremonium	nepalense
ASV50	1LPLN3	L+P-N-	49	Fungi	Ascomycota	Sordariomycetes	Hypocreales	Nectriaceae	Ilyonectria	macrodidyma
ASV51	1LPLN2	L+P-N-	49	Fungi	Ascomycota	Dothideomycetes	Capnodiales	Cladosporiaceae	Cladosporium	delicatulum
ASV8	1HPHN8	L+P+N+	49	Fungi	Ascomycota	Dothideomycetes	Capnodiales	Cladosporiaceae	Cladosporium	delicatulum
ASV84	2HPHN7	L-P+N+	49	Fungi	Ascomycota	Dothideomycetes	Capnodiales	Cladosporiaceae	Cladosporium	delicatulum
ASV90	1HPHN9	L+P+N+	49	Fungi	Ascomycota	Dothideomycetes	Capnodiales	Mycosphaerellaceae	Mycosphaerella	tassiana
ASV10	1LPLN7	L+P-N-	48	Fungi	Ascomycota	Sordariomycetes	Hypocreales	Nectriaceae	Ilyonectria	macrodidyma
ASV113	1LPLN3	L+P-N-	48	Fungi	Ascomycota	Sordariomycetes	Glomerellales	Plectosphaerellaceae	Plectosphaerella	niemeijerarum
ASV15	2LPHN8	L-P-N+	48	Fungi	Basidiomycota	Tremellomycetes	Trichosporonales	Trichosporonaceae	Cutaneotrichosporon	moniliiforme
ASV24	1LPHN7	L+P-N+	48	Fungi	Ascomycota	Sordariomycetes	Hypocreales	Hypocreales_fam_Incertae_sedis	Acremonium	nepalense
ASV283	1LPHN3	L+P-N+	48	Fungi	Mucoromycota
ASV32	1HPLN5	L+P+N-	48	Fungi	Ascomycota	Leotiomycetes	Helotiales	Helotiales_fam_Incertae_sedis	Leohumicola
ASV32	1LPHN7	L+P-N+	48	Fungi	Ascomycota	Leotiomycetes	Helotiales	Helotiales_fam_Incertae_sedis	Leohumicola
ASV41	2LPLN7	L-P-N-	48	Fungi	Ascomycota	Leotiomycetes	Helotiales	Helotiaceae	Tetracladium	marchalianum
ASV41	2LPLN8	L-P-N-	48	Fungi	Ascomycota	Leotiomycetes	Helotiales	Helotiaceae	Tetracladium	marchalianum
ASV51	1HPLN9	L+P+N-	48	Fungi	Ascomycota	Dothideomycetes	Capnodiales	Cladosporiaceae	Cladosporium	delicatulum
ASV56	1LPLN10	L+P-N-	48	Fungi	Ascomycota	Dothideomycetes	Capnodiales	Cladosporiaceae	Cladosporium	langeronii
ASV64	1HPHN7	L+P+N+	48	Fungi	Ascomycota	Sordariomycetes	Xylariales	Microdochiaceae	Idriella	lunata
ASV67	1HPLN5	L+P+N-	48	Fungi	Ascomycota	Dothideomycetes	Capnodiales	Mycosphaerellaceae	Mycosphaerella	tassiana
ASV7	1LPLN7	L+P-N-	48	Fungi	Basidiomycota	Tremellomycetes	Tremellales	Trimorphomycetaceae	Saitozyma	podzolica
ASV98	1LPHN4	L+P-N+	48	Fungi	Mucoromycota	Glomeromycetes	Glomerales	Glomeraceae	Dominikia	duoreactiva
ASV108	2LPHN4	L-P-N+	47	Fungi	Ascomycota	Pezizomycetes	Pezizales	Pyronemataceae	Geopyxis	delectans
ASV12	1HPLN10	L+P+N-	47	Fungi	Basidiomycota	Tremellomycetes	Trichosporonales	Trichosporonaceae	Apiotrichum	porosum
ASV12	2HPLN2	L-P+N-	47	Fungi	Basidiomycota	Tremellomycetes	Trichosporonales	Trichosporonaceae	Apiotrichum	porosum
ASV13	2HPLN4	L-P+N-	47	Fungi	Basidiomycota	Tremellomycetes	Tremellales	Rhynchogastremataceae	Papiliotrema	flavescens
ASV137	3	Initial	47	Fungi	Basidiomycota	Tremellomycetes	Tremellales	Phaeotremellaceae	Phaeotremella
ASV15	2HPHN3	L-P+N+	47	Fungi	Basidiomycota	Tremellomycetes	Trichosporonales	Trichosporonaceae	Cutaneotrichosporon	moniliiforme
ASV154	4	Initial	47	Fungi	Ascomycota	Leotiomycetes	Helotiales
ASV168	1LPLN2	L+P-N-	47	Fungi	Mucoromycota	Glomeromycetes	Diversisporales	Diversisporaceae	Diversispora
ASV173	1LPLN9	L+P-N-	47	Fungi	Mucoromycota	Glomeromycetes	Glomerales	Glomeraceae	Glomus	macrocarpum
ASV175	2HPHN3	L-P+N+	47	Fungi	Rozellomycota	Rozellomycotina_cls_Incertae_sedis	GS07
ASV20	1HPHN2	L+P+N+	47	Fungi	Basidiomycota	Tremellomycetes	Trichosporonales	Trichosporonaceae	Apiotrichum	xylopini
ASV215	2LPLN5	L-P-N-	47	Fungi	Ascomycota
ASV286	1LPHN3	L+P-N+	47	Fungi	Mucoromycota	Glomeromycetes	Glomerales	Glomeraceae	Dominikia	achra
ASV287	1LPLN8	L+P-N-	47	Fungi	Ascomycota	Leotiomycetes	Helotiales
ASV50	1LPHN8	L+P-N+	47	Fungi	Ascomycota	Sordariomycetes	Hypocreales	Nectriaceae	Ilyonectria	macrodidyma
ASV59	2HPHN6	L-P+N+	47	Fungi	Ascomycota	Dothideomycetes	Pleosporales	Didymellaceae
ASV6	1LPHN3	L+P-N+	47	Fungi	Ascomycota	Leotiomycetes	Helotiales	Helotiaceae	Tetracladium	marchalianum
ASV62	2LPLN10	L-P-N-	47	Fungi	Ascomycota	Sordariomycetes	Hypocreales	Nectriaceae
ASV7	1HPHN8	L+P+N+	47	Fungi	Basidiomycota	Tremellomycetes	Tremellales	Trimorphomycetaceae	Saitozyma	podzolica
ASV7	1LPLN4	L+P-N-	47	Fungi	Basidiomycota	Tremellomycetes	Tremellales	Trimorphomycetaceae	Saitozyma	podzolica
ASV9	1HPLN4	L+P+N-	47	Fungi	Ascomycota	Sordariomycetes	Hypocreales	Nectriaceae
ASV10	1LPHN10	L+P-N+	46	Fungi	Ascomycota	Sordariomycetes	Hypocreales	Nectriaceae	Ilyonectria	macrodidyma
ASV12	2	Initial	46	Fungi	Basidiomycota	Tremellomycetes	Trichosporonales	Trichosporonaceae	Apiotrichum	porosum
ASV13	2HPHN7	L-P+N+	46	Fungi	Basidiomycota	Tremellomycetes	Tremellales	Rhynchogastremataceae	Papiliotrema	flavescens
ASV160	1LPHN6	L+P-N+	46	Fungi	Ascomycota	Leotiomycetes	Helotiales	Hyaloscyphaceae
ASV22	2LPLN10	L-P-N-	46	Fungi	Ascomycota	Dothideomycetes	Pleosporales	Didymellaceae
ASV288	1HPHN1	L+P+N+	46	Fungi	Mucoromycota	Glomeromycetes	Glomerales	Glomeraceae	Dominikia	achra
ASV291	1HPHN8	L+P+N+	46	Fungi	Mucoromycota
ASV294	1LPHN6	L+P-N+	46	Fungi	Ascomycota	Sordariomycetes	Hypocreales	Nectriaceae	Gibberella
ASV31	2LPHN9	L-P-N+	46	Fungi	Ascomycota	Leotiomycetes	Helotiales	Helotiales_fam_Incertae_sedis
ASV31	2LPHN2	L-P-N+	46	Fungi	Ascomycota	Leotiomycetes	Helotiales	Helotiales_fam_Incertae_sedis
ASV33	1LPLN6	L+P-N-	46	Fungi	Ascomycota	Sordariomycetes	Hypocreales	Nectriaceae	Ilyonectria	macrodidyma
ASV51	1LPHN9	L+P-N+	46	Fungi	Ascomycota	Dothideomycetes	Capnodiales	Cladosporiaceae	Cladosporium	delicatulum
ASV59	1LPLN9	L+P-N-	46	Fungi	Ascomycota	Dothideomycetes	Pleosporales	Didymellaceae
ASV60	1LPHN3	L+P-N+	46	Fungi	Ascomycota	Dothideomycetes	Capnodiales	Cladosporiaceae	Cladosporium	ramotenellum
ASV74	1HPLN4	L+P+N-	46	Fungi	Mucoromycota	Glomeromycetes	Glomerales	Glomeraceae	Glomus	macrocarpum
ASV12	2HPHN2	L-P+N+	45	Fungi	Basidiomycota	Tremellomycetes	Trichosporonales	Trichosporonaceae	Apiotrichum	porosum
ASV12	2LPLN4	L-P-N-	45	Fungi	Basidiomycota	Tremellomycetes	Trichosporonales	Trichosporonaceae	Apiotrichum	porosum
ASV208	1	Initial	45	Fungi	Ascomycota	Saccharomycetes	Saccharomycetales	Trichomonascaceae	Sugiyamaella	paludigena
ASV21	1LPHN5	L+P-N+	45	Fungi	Ascomycota	Sordariomycetes	Hypocreales
ASV218	1LPHN9	L+P-N+	45	Fungi	Mucoromycota	Glomeromycetes	Glomerales	Glomeraceae	Dominikia
ASV24	1LPHN4	L+P-N+	45	Fungi	Ascomycota	Sordariomycetes	Hypocreales	Hypocreales_fam_Incertae_sedis	Acremonium	nepalense
ASV28	1HPLN9	L+P+N-	45	Fungi	Ascomycota	Dothideomycetes	Pleosporales	Didymellaceae
ASV28	1HPHN1	L+P+N+	45	Fungi	Ascomycota	Dothideomycetes	Pleosporales	Didymellaceae
ASV295	1	Initial	45	Fungi	Ascomycota	Sordariomycetes	Hypocreales	Nectriaceae	Fusarium	oxysporum
ASV296	1HPHN2	L+P+N+	45	Fungi	Rozellomycota
ASV299	1LPHN6	L+P-N+	45	Fungi	Mucoromycota	Glomeromycetes	Glomerales	Glomeraceae	Dominikia	achra
ASV48	1HPHN1	L+P+N+	45	Fungi	Ascomycota	Sordariomycetes	Hypocreales	Hypocreales_fam_Incertae_sedis
ASV7	1LPLN6	L+P-N-	45	Fungi	Basidiomycota	Tremellomycetes	Tremellales	Trimorphomycetaceae	Saitozyma	podzolica
ASV77	1LPHN6	L+P-N+	45	Fungi	Ascomycota	Leotiomycetes	Helotiales	Hyaloscyphaceae
ASV12	2LPLN7	L-P-N-	44	Fungi	Basidiomycota	Tremellomycetes	Trichosporonales	Trichosporonaceae	Apiotrichum	porosum
ASV13	1HPLN2	L+P+N-	44	Fungi	Basidiomycota	Tremellomycetes	Tremellales	Rhynchogastremataceae	Papiliotrema	flavescens
ASV13	2HPHN8	L-P+N+	44	Fungi	Basidiomycota	Tremellomycetes	Tremellales	Rhynchogastremataceae	Papiliotrema	flavescens
ASV14	2LPLN7	L-P-N-	44	Fungi	Ascomycota	Sordariomycetes	Hypocreales	Nectriaceae	Dactylonectria	amazonica
ASV153	1HPLN6	L+P+N-	44	Fungi	Ascomycota	Dothideomycetes	Pleosporales	Didymellaceae
ASV158	1LPLN3	L+P-N-	44	Fungi	Ascomycota	Dothideomycetes	Capnodiales	Cladosporiaceae	Cladosporium	halotolerans
ASV209	3	Initial	44	Fungi	Basidiomycota
ASV21	2LPLN3	L-P-N-	44	Fungi	Ascomycota	Sordariomycetes	Hypocreales
ASV24	2HPHN9	L-P+N+	44	Fungi	Ascomycota	Sordariomycetes	Hypocreales	Hypocreales_fam_Incertae_sedis	Acremonium	nepalense
ASV25	1HPHN3	L+P+N+	44	Fungi	Ascomycota	Dothideomycetes	Pleosporales	Didymellaceae
ASV301	1HPHN8	L+P+N+	44	Fungi	Mucoromycota	Glomeromycetes	Diversisporales	Diversisporaceae	Diversispora
ASV303	1LPHN6	L+P-N+	44	Fungi	Mucoromycota	Glomeromycetes	Glomerales	Glomeraceae	Dominikia	achra
ASV9	1LPHN5	L+P-N+	44	Fungi	Ascomycota	Sordariomycetes	Hypocreales	Nectriaceae
ASV1	1LPLN1	L+P-N-	43	Fungi	Ascomycota	Dothideomycetes	Pleosporales	Didymellaceae
ASV124	2HPLN4	L-P+N-	43	Fungi	Ascomycota	Dothideomycetes	Pleosporales	Didymellaceae
ASV13	1HPLN7	L+P+N-	43	Fungi	Basidiomycota	Tremellomycetes	Tremellales	Rhynchogastremataceae	Papiliotrema	flavescens
ASV162	2HPHN6	L-P+N+	43	Fungi	Ascomycota	Dothideomycetes	Pleosporales	Amorosiaceae	Angustimassarina	acerina
ASV20	2	Initial	43	Fungi	Basidiomycota	Tremellomycetes	Trichosporonales	Trichosporonaceae	Apiotrichum	xylopini
ASV20	1	Initial	43	Fungi	Basidiomycota	Tremellomycetes	Trichosporonales	Trichosporonaceae	Apiotrichum	xylopini
ASV219	2LPLN5	L-P-N-	43	Fungi	Ascomycota	Dothideomycetes	Pleosporales	Didymellaceae
ASV48	1LPHN9	L+P-N+	43	Fungi	Ascomycota	Sordariomycetes	Hypocreales	Hypocreales_fam_Incertae_sedis
ASV48	2LPHN6	L-P-N+	43	Fungi	Ascomycota	Sordariomycetes	Hypocreales	Hypocreales_fam_Incertae_sedis
ASV48	1HPHN8	L+P+N+	43	Fungi	Ascomycota	Sordariomycetes	Hypocreales	Hypocreales_fam_Incertae_sedis
ASV57	1LPHN2	L+P-N+	43	Fungi	Ascomycota	Sordariomycetes	Hypocreales	Nectriaceae	Ilyonectria
ASV7	2LPHN6	L-P-N+	43	Fungi	Basidiomycota	Tremellomycetes	Tremellales	Trimorphomycetaceae	Saitozyma	podzolica
ASV7	1LPHN2	L+P-N+	43	Fungi	Basidiomycota	Tremellomycetes	Tremellales	Trimorphomycetaceae	Saitozyma	podzolica
ASV76	1LPHN5	L+P-N+	43	Fungi	Mucoromycota	Glomeromycetes	Diversisporales	Diversisporaceae	Diversispora
ASV9	2LPLN3	L-P-N-	43	Fungi	Ascomycota	Sordariomycetes	Hypocreales	Nectriaceae
ASV96	1LPHN9	L+P-N+	43	Fungi	Ascomycota	Dothideomycetes	Capnodiales
ASV98	1HPHN5	L+P+N+	43	Fungi	Mucoromycota	Glomeromycetes	Glomerales	Glomeraceae	Dominikia	duoreactiva
ASV10	1HPLN2	L+P+N-	42	Fungi	Ascomycota	Sordariomycetes	Hypocreales	Nectriaceae	Ilyonectria	macrodidyma
ASV112	1HPLN1	L+P+N-	42	Fungi	Basidiomycota	Tremellomycetes	Tremellales	Bulleribasidiaceae	Vishniacozyma
ASV15	1HPHN3	L+P+N+	42	Fungi	Basidiomycota	Tremellomycetes	Trichosporonales	Trichosporonaceae	Cutaneotrichosporon	moniliiforme
ASV180	1LPLN2	L+P-N-	42	Fungi	Mucoromycota	Glomeromycetes	Diversisporales	Diversisporaceae	Diversispora
ASV26	1HPHN8	L+P+N+	42	Fungi	Mucoromycota	Glomeromycetes	Glomerales	Glomeraceae	Dominikia	achra
ASV293	1LPLN5	L+P-N-	42	Fungi	Basidiomycota	Tremellomycetes	Trichosporonales	Trichosporonaceae	Cutaneotrichosporon	moniliiforme
ASV40	1HPHN3	L+P+N+	42	Fungi	Mucoromycota	Glomeromycetes	Glomerales	Glomeraceae	Dominikia	achra
ASV61	1HPHN6	L+P+N+	42	Fungi	Ascomycota	Sordariomycetes	Hypocreales	Nectriaceae	Ilyonectria	macrodidyma
ASV7	1LPLN2	L+P-N-	42	Fungi	Basidiomycota	Tremellomycetes	Tremellales	Trimorphomycetaceae	Saitozyma	podzolica
ASV8	2LPLN4	L-P-N-	42	Fungi	Ascomycota	Dothideomycetes	Capnodiales	Cladosporiaceae	Cladosporium	delicatulum
ASV10	1HPLN9	L+P+N-	41	Fungi	Ascomycota	Sordariomycetes	Hypocreales	Nectriaceae	Ilyonectria	macrodidyma
ASV136	1HPHN8	L+P+N+	41	Fungi	Ascomycota	Sordariomycetes	Hypocreales	Nectriaceae	Ilyonectria	lusitanica
ASV167	1LPLN2	L+P-N-	41	Fungi	Ascomycota	Sordariomycetes	Hypocreales	Nectriaceae
ASV20	1HPHN6	L+P+N+	41	Fungi	Basidiomycota	Tremellomycetes	Trichosporonales	Trichosporonaceae	Apiotrichum	xylopini
ASV210	1HPLN5	L+P+N-	41	Fungi	Mucoromycota	Glomeromycetes	Diversisporales	Diversisporaceae	Diversispora
ASV236	1HPHN8	L+P+N+	41	Fungi	Ascomycota	Eurotiomycetes	Eurotiales	Aspergillaceae	Penicillium	kongii
ASV25	1HPLN8	L+P+N-	41	Fungi	Ascomycota	Dothideomycetes	Pleosporales	Didymellaceae
ASV309	1HPLN4	L+P+N-	41	Fungi	Mucoromycota	Glomeromycetes	Diversisporales	Diversisporaceae	Diversispora
ASV41	2LPHN6	L-P-N+	41	Fungi	Ascomycota	Leotiomycetes	Helotiales	Helotiaceae	Tetracladium	marchalianum
ASV44	2LPHN9	L-P-N+	41	Fungi	Ascomycota	Leotiomycetes	Helotiales	Helotiales_fam_Incertae_sedis	Mycoarthris	corallina
ASV8	2LPLN5	L-P-N-	41	Fungi	Ascomycota	Dothideomycetes	Capnodiales	Cladosporiaceae	Cladosporium	delicatulum
ASV1	1HPLN4	L+P+N-	40	Fungi	Ascomycota	Dothideomycetes	Pleosporales	Didymellaceae
ASV148	1HPLN2	L+P+N-	40	Fungi	Ascomycota	Dothideomycetes	Capnodiales	Mycosphaerellaceae	Mycosphaerella	tassiana
ASV15	1HPLN10	L+P+N-	40	Fungi	Basidiomycota	Tremellomycetes	Trichosporonales	Trichosporonaceae	Cutaneotrichosporon	moniliiforme
ASV21	2HPLN8	L-P+N-	40	Fungi	Ascomycota	Sordariomycetes	Hypocreales
ASV210	1LPLN1	L+P-N-	40	Fungi	Mucoromycota	Glomeromycetes	Diversisporales	Diversisporaceae	Diversispora
ASV22	2HPLN9	L-P+N-	40	Fungi	Ascomycota	Dothideomycetes	Pleosporales	Didymellaceae
ASV24	2LPLN3	L-P-N-	40	Fungi	Ascomycota	Sordariomycetes	Hypocreales	Hypocreales_fam_Incertae_sedis	Acremonium	nepalense
ASV25	2HPHN9	L-P+N+	40	Fungi	Ascomycota	Dothideomycetes	Pleosporales	Didymellaceae
ASV28	2HPHN1	L-P+N+	40	Fungi	Ascomycota	Dothideomycetes	Pleosporales	Didymellaceae
ASV28	1HPLN3	L+P+N-	40	Fungi	Ascomycota	Dothideomycetes	Pleosporales	Didymellaceae
ASV316	1HPLN3	L+P+N-	40	Fungi	Ascomycota	Dothideomycetes	Capnodiales	Cladosporiaceae	Cladosporium	domesticum
ASV317	1LPHN3	L+P-N+	40	Fungi	Mucoromycota	Glomeromycetes	Glomerales	Glomeraceae	Dominikia	achra
ASV318	1LPLN3	L+P-N-	40	Fungi	Mucoromycota	Glomeromycetes	Diversisporales	Diversisporaceae	Diversispora
ASV32	2LPLN4	L-P-N-	40	Fungi	Ascomycota	Leotiomycetes	Helotiales	Helotiales_fam_Incertae_sedis	Leohumicola
ASV43	1LPLN8	L+P-N-	40	Fungi	Mucoromycota	Glomeromycetes	Glomerales	Glomeraceae	Dominikia	achra
ASV46	2HPLN10	L-P+N-	40	Fungi	Ascomycota	Dothideomycetes	Capnodiales	Cladosporiaceae	Cladosporium
ASV59	2HPHN1	L-P+N+	40	Fungi	Ascomycota	Dothideomycetes	Pleosporales	Didymellaceae
ASV7	1HPLN6	L+P+N-	40	Fungi	Basidiomycota	Tremellomycetes	Tremellales	Trimorphomycetaceae	Saitozyma	podzolica
ASV8	2HPHN4	L-P+N+	40	Fungi	Ascomycota	Dothideomycetes	Capnodiales	Cladosporiaceae	Cladosporium	delicatulum
ASV115	2LPLN3	L-P-N-	39	Fungi	Ascomycota	Leotiomycetes	Helotiales
ASV12	2HPLN5	L-P+N-	39	Fungi	Basidiomycota	Tremellomycetes	Trichosporonales	Trichosporonaceae	Apiotrichum	porosum
ASV12	1LPLN1	L+P-N-	39	Fungi	Basidiomycota	Tremellomycetes	Trichosporonales	Trichosporonaceae	Apiotrichum	porosum
ASV15	1LPLN1	L+P-N-	39	Fungi	Basidiomycota	Tremellomycetes	Trichosporonales	Trichosporonaceae	Cutaneotrichosporon	moniliiforme
ASV193	1HPHN2	L+P+N+	39	Fungi	Ascomycota	Sordariomycetes	Hypocreales	Hypocreales_fam_Incertae_sedis
ASV319	1HPLN5	L+P+N-	39	Fungi	Mucoromycota	Glomeromycetes	Diversisporales	Diversisporaceae	Diversispora
ASV321	2LPHN6	L-P-N+	39	Fungi	Ascomycota	Leotiomycetes	Helotiales	Vibrisseaceae	Phialocephala	bamuru
ASV43	1HPHN5	L+P+N+	39	Fungi	Mucoromycota	Glomeromycetes	Glomerales	Glomeraceae	Dominikia	achra
ASV45	1HPLN7	L+P+N-	39	Fungi	Mucoromycota	Glomeromycetes	Glomerales	Glomeraceae	Dominikia	achra
ASV48	1HPHN2	L+P+N+	39	Fungi	Ascomycota	Sordariomycetes	Hypocreales	Hypocreales_fam_Incertae_sedis
ASV48	2LPLN4	L-P-N-	39	Fungi	Ascomycota	Sordariomycetes	Hypocreales	Hypocreales_fam_Incertae_sedis
ASV6	1HPLN5	L+P+N-	39	Fungi	Ascomycota	Leotiomycetes	Helotiales	Helotiaceae	Tetracladium	marchalianum
ASV64	1LPHN3	L+P-N+	39	Fungi	Ascomycota	Sordariomycetes	Xylariales	Microdochiaceae	Idriella	lunata
ASV86	1LPHN7	L+P-N+	39	Fungi	Mucoromycota	Glomeromycetes	Diversisporales	Diversisporaceae	Diversispora
ASV9	1LPLN5	L+P-N-	39	Fungi	Ascomycota	Sordariomycetes	Hypocreales	Nectriaceae
ASV106	1LPLN5	L+P-N-	38	Fungi	Ascomycota	Sordariomycetes	Hypocreales	Nectriaceae	Ilyonectria
ASV108	2HPLN8	L-P+N-	38	Fungi	Ascomycota	Pezizomycetes	Pezizales	Pyronemataceae	Geopyxis	delectans
ASV13	1	Initial	38	Fungi	Basidiomycota	Tremellomycetes	Tremellales	Rhynchogastremataceae	Papiliotrema	flavescens
ASV15	1LPHN2	L+P-N+	38	Fungi	Basidiomycota	Tremellomycetes	Trichosporonales	Trichosporonaceae	Cutaneotrichosporon	moniliiforme
ASV15	2HPLN2	L-P+N-	38	Fungi	Basidiomycota	Tremellomycetes	Trichosporonales	Trichosporonaceae	Cutaneotrichosporon	moniliiforme
ASV165	2HPHN8	L-P+N+	38	Fungi	Ascomycota	Sordariomycetes	Glomerellales	Plectosphaerellaceae	Verticillium	isaacii
ASV194	1LPLN3	L+P-N-	38	Fungi	Ascomycota	Saccharomycetes	Saccharomycetales	Saccharomycetales_fam_Incertae_sedis	Candida	baotianensis
ASV205	1HPHN6	L+P+N+	38	Fungi	Ascomycota	Sordariomycetes	Xylariales	Microdochiaceae	Idriella	lunata
ASV25	1LPLN9	L+P-N-	38	Fungi	Ascomycota	Dothideomycetes	Pleosporales	Didymellaceae
ASV325	1HPLN8	L+P+N-	38	Fungi	Mucoromycota	Glomeromycetes	Diversisporales	Diversisporaceae	Diversispora
ASV326	1LPHN6	L+P-N+	38	Fungi	Ascomycota	Sordariomycetes	Hypocreales	Nectriaceae	Gibberella	intricans
ASV328	2LPHN9	L-P-N+	38	Fungi	Basidiomycota	Tremellomycetes	Tremellales	Bulleribasidiaceae	Vishniacozyma	carnescens
ASV55	1LPHN5	L+P-N+	38	Fungi	Ascomycota	Dothideomycetes	Pleosporales	Didymellaceae
ASV62	1HPHN7	L+P+N+	38	Fungi	Ascomycota	Sordariomycetes	Hypocreales	Nectriaceae
ASV65	1LPHN3	L+P-N+	38	Fungi	Ascomycota	Dothideomycetes	Pleosporales	Didymellaceae
ASV7	1LPLN5	L+P-N-	38	Fungi	Basidiomycota	Tremellomycetes	Tremellales	Trimorphomycetaceae	Saitozyma	podzolica
ASV75	1HPLN1	L+P+N-	38	Fungi	Ascomycota	Dothideomycetes	Capnodiales	Cladosporiaceae	Cladosporium	delicatulum
ASV10	1LPHN1	L+P-N+	37	Fungi	Ascomycota	Sordariomycetes	Hypocreales	Nectriaceae	Ilyonectria	macrodidyma
ASV10	1LPLN10	L+P-N-	37	Fungi	Ascomycota	Sordariomycetes	Hypocreales	Nectriaceae	Ilyonectria	macrodidyma
ASV143	1LPLN8	L+P-N-	37	Fungi	Ascomycota	Dothideomycetes	Capnodiales	Cladosporiaceae	Cladosporium	delicatulum
ASV15	2HPHN10	L-P+N+	37	Fungi	Basidiomycota	Tremellomycetes	Trichosporonales	Trichosporonaceae	Cutaneotrichosporon	moniliiforme
ASV153	1LPLN8	L+P-N-	37	Fungi	Ascomycota	Dothideomycetes	Pleosporales	Didymellaceae
ASV22	2HPLN5	L-P+N-	37	Fungi	Ascomycota	Dothideomycetes	Pleosporales	Didymellaceae
ASV241	1HPHN9	L+P+N+	37	Fungi	Basidiomycota	Cystobasidiomycetes	Erythrobasidiales	Erythrobasidiaceae	Bannoa	ogasawarensis
ASV269	1HPLN5	L+P+N-	37	Fungi	Ascomycota	Eurotiomycetes	Eurotiales	Aspergillaceae	Penicillium	paczoskii
ASV27	2HPHN9	L-P+N+	37	Fungi	Ascomycota	Dothideomycetes	Capnodiales	Cladosporiaceae	Cladosporium	ramotenellum
ASV330	1LPHN2	L+P-N+	37	Fungi	Mucoromycota	Glomeromycetes	Diversisporales	Diversisporaceae	Diversispora
ASV331	1LPHN5	L+P-N+	37	Fungi	Mucoromycota	Glomeromycetes	Glomerales	Glomeraceae	Glomus	macrocarpum
ASV43	1HPLN7	L+P+N-	37	Fungi	Mucoromycota	Glomeromycetes	Glomerales	Glomeraceae	Dominikia	achra
ASV5	2LPLN2	L-P-N-	37	Fungi	Ascomycota	Leotiomycetes	Helotiales	Helotiales_fam_Incertae_sedis	Chalara	clidemiae
ASV6	1HPLN2	L+P+N-	37	Fungi	Ascomycota	Leotiomycetes	Helotiales	Helotiaceae	Tetracladium	marchalianum
ASV61	1LPHN9	L+P-N+	37	Fungi	Ascomycota	Sordariomycetes	Hypocreales	Nectriaceae	Ilyonectria	macrodidyma
ASV65	2HPHN5	L-P+N+	37	Fungi	Ascomycota	Dothideomycetes	Pleosporales	Didymellaceae
ASV78	1LPLN8	L+P-N-	37	Fungi	Ascomycota	Dothideomycetes	Pleosporales	Didymellaceae	Didymella	anserina
ASV9	2LPLN9	L-P-N-	37	Fungi	Ascomycota	Sordariomycetes	Hypocreales	Nectriaceae
ASV9	1HPLN10	L+P+N-	37	Fungi	Ascomycota	Sordariomycetes	Hypocreales	Nectriaceae
ASV90	1HPLN5	L+P+N-	37	Fungi	Ascomycota	Dothideomycetes	Capnodiales	Mycosphaerellaceae	Mycosphaerella	tassiana
ASV102	1HPLN7	L+P+N-	36	Fungi	Ascomycota	Sordariomycetes	Xylariales	Microdochiaceae	Idriella	lunata
ASV103	1HPLN6	L+P+N-	36	Fungi	Mucoromycota	Glomeromycetes	Glomerales	Glomeraceae	Glomus	macrocarpum
ASV14	1HPHN7	L+P+N+	36	Fungi	Ascomycota	Sordariomycetes	Hypocreales	Nectriaceae	Dactylonectria	amazonica
ASV145	2HPLN1	L-P+N-	36	Fungi	Ascomycota	Sordariomycetes	Hypocreales	Hypocreales_fam_Incertae_sedis
ASV15	2HPHN8	L-P+N+	36	Fungi	Basidiomycota	Tremellomycetes	Trichosporonales	Trichosporonaceae	Cutaneotrichosporon	moniliiforme
ASV20	3	Initial	36	Fungi	Basidiomycota	Tremellomycetes	Trichosporonales	Trichosporonaceae	Apiotrichum	xylopini
ASV21	2LPHN6	L-P-N+	36	Fungi	Ascomycota	Sordariomycetes	Hypocreales
ASV231	1LPHN10	L+P-N+	36	Fungi	Mucoromycota
ASV25	1HPLN9	L+P+N-	36	Fungi	Ascomycota	Dothideomycetes	Pleosporales	Didymellaceae
ASV25	1LPHN10	L+P-N+	36	Fungi	Ascomycota	Dothideomycetes	Pleosporales	Didymellaceae
ASV263	1HPHN3	L+P+N+	36	Fungi	Mucoromycota	Glomeromycetes	Diversisporales	Diversisporaceae	Diversispora
ASV336	1LPLN5	L+P-N-	36	Fungi	Mucoromycota
ASV337	1LPLN6	L+P-N-	36	Fungi	Ascomycota	Dothideomycetes	Pleosporales	Didymellaceae	Stagonosporopsis
ASV50	1LPLN1	L+P-N-	36	Fungi	Ascomycota	Sordariomycetes	Hypocreales	Nectriaceae	Ilyonectria	macrodidyma
ASV51	1HPHN9	L+P+N+	36	Fungi	Ascomycota	Dothideomycetes	Capnodiales	Cladosporiaceae	Cladosporium	delicatulum
ASV62	1LPLN10	L+P-N-	36	Fungi	Ascomycota	Sordariomycetes	Hypocreales	Nectriaceae
ASV7	2LPHN7	L-P-N+	36	Fungi	Basidiomycota	Tremellomycetes	Tremellales	Trimorphomycetaceae	Saitozyma	podzolica
ASV89	1LPLN2	L+P-N-	36	Fungi	Ascomycota	Eurotiomycetes	Eurotiales	Aspergillaceae	Penicillium	xanthomelinii
ASV119	1LPLN3	L+P-N-	35	Fungi	Ascomycota	Leotiomycetes	Helotiales	Helotiales_fam_Incertae_sedis	Mycoarthris	corallina
ASV12	2LPHN7	L-P-N+	35	Fungi	Basidiomycota	Tremellomycetes	Trichosporonales	Trichosporonaceae	Apiotrichum	porosum
ASV13	1LPHN3	L+P-N+	35	Fungi	Basidiomycota	Tremellomycetes	Tremellales	Rhynchogastremataceae	Papiliotrema	flavescens
ASV136	1HPHN7	L+P+N+	35	Fungi	Ascomycota	Sordariomycetes	Hypocreales	Nectriaceae	Ilyonectria	lusitanica
ASV14	1LPLN5	L+P-N-	35	Fungi	Ascomycota	Sordariomycetes	Hypocreales	Nectriaceae	Dactylonectria	amazonica
ASV141	1LPHN2	L+P-N+	35	Fungi	Basidiomycota
ASV15	3	Initial	35	Fungi	Basidiomycota	Tremellomycetes	Trichosporonales	Trichosporonaceae	Cutaneotrichosporon	moniliiforme
ASV20	2HPLN2	L-P+N-	35	Fungi	Basidiomycota	Tremellomycetes	Trichosporonales	Trichosporonaceae	Apiotrichum	xylopini
ASV211	1HPHN6	L+P+N+	35	Fungi	Ascomycota	Sordariomycetes	Hypocreales	Hypocreales_fam_Incertae_sedis	Acremonium	nepalense
ASV24	1LPHN6	L+P-N+	35	Fungi	Ascomycota	Sordariomycetes	Hypocreales	Hypocreales_fam_Incertae_sedis	Acremonium	nepalense
ASV31	2LPLN8	L-P-N-	35	Fungi	Ascomycota	Leotiomycetes	Helotiales	Helotiales_fam_Incertae_sedis
ASV32	1LPHN10	L+P-N+	35	Fungi	Ascomycota	Leotiomycetes	Helotiales	Helotiales_fam_Incertae_sedis	Leohumicola
ASV33	1HPHN9	L+P+N+	35	Fungi	Ascomycota	Sordariomycetes	Hypocreales	Nectriaceae	Ilyonectria	macrodidyma
ASV339	1HPHN3	L+P+N+	35	Fungi	Ascomycota	Leotiomycetes	Helotiales	Hyaloscyphaceae	Cistella
ASV63	1LPHN6	L+P-N+	35	Fungi	Ascomycota	Sordariomycetes	Hypocreales	Nectriaceae	Ilyonectria	macrodidyma
ASV7	1HPLN7	L+P+N-	35	Fungi	Basidiomycota	Tremellomycetes	Tremellales	Trimorphomycetaceae	Saitozyma	podzolica
ASV7	1LPHN9	L+P-N+	35	Fungi	Basidiomycota	Tremellomycetes	Tremellales	Trimorphomycetaceae	Saitozyma	podzolica
ASV7	1HPHN7	L+P+N+	35	Fungi	Basidiomycota	Tremellomycetes	Tremellales	Trimorphomycetaceae	Saitozyma	podzolica
ASV14	1LPHN8	L+P-N+	34	Fungi	Ascomycota	Sordariomycetes	Hypocreales	Nectriaceae	Dactylonectria	amazonica
ASV15	1	Initial	34	Fungi	Basidiomycota	Tremellomycetes	Trichosporonales	Trichosporonaceae	Cutaneotrichosporon	moniliiforme
ASV24	1HPLN8	L+P+N-	34	Fungi	Ascomycota	Sordariomycetes	Hypocreales	Hypocreales_fam_Incertae_sedis	Acremonium	nepalense
ASV24	1LPHN3	L+P-N+	34	Fungi	Ascomycota	Sordariomycetes	Hypocreales	Hypocreales_fam_Incertae_sedis	Acremonium	nepalense
ASV24	1HPHN2	L+P+N+	34	Fungi	Ascomycota	Sordariomycetes	Hypocreales	Hypocreales_fam_Incertae_sedis	Acremonium	nepalense
ASV28	2LPHN7	L-P-N+	34	Fungi	Ascomycota	Dothideomycetes	Pleosporales	Didymellaceae
ASV280	1LPHN7	L+P-N+	34	Fungi	Mucoromycota	Glomeromycetes	Glomerales	Glomeraceae
ASV332	2HPLN4	L-P+N-	34	Fungi	Ascomycota	Dothideomycetes	Pleosporales	Didymellaceae
ASV345	1LPHN8	L+P-N+	34	Fungi	Ascomycota	Eurotiomycetes	Chaetothyriales	Cyphellophoraceae	Cyphellophora	phyllostachydis
ASV346	2HPLN3	L-P+N-	34	Fungi	Ascomycota	Dothideomycetes	Pleosporales	Didymellaceae
ASV35	2HPLN1	L-P+N-	34	Fungi	Ascomycota	Sordariomycetes	Hypocreales	Nectriaceae	Ilyonectria	macrodidyma
ASV43	1HPHN9	L+P+N+	34	Fungi	Mucoromycota	Glomeromycetes	Glomerales	Glomeraceae	Dominikia	achra
ASV60	1HPLN6	L+P+N-	34	Fungi	Ascomycota	Dothideomycetes	Capnodiales	Cladosporiaceae	Cladosporium	ramotenellum
ASV65	1LPHN7	L+P-N+	34	Fungi	Ascomycota	Dothideomycetes	Pleosporales	Didymellaceae
ASV65	1HPHN7	L+P+N+	34	Fungi	Ascomycota	Dothideomycetes	Pleosporales	Didymellaceae
ASV65	1HPHN5	L+P+N+	34	Fungi	Ascomycota	Dothideomycetes	Pleosporales	Didymellaceae
ASV72	2LPLN7	L-P-N-	34	Fungi	Ascomycota	Leotiomycetes	Helotiales	Hyaloscyphaceae	Clathrosphaerina
ASV9	1LPLN2	L+P-N-	34	Fungi	Ascomycota	Sordariomycetes	Hypocreales	Nectriaceae
ASV96	2HPHN1	L-P+N+	34	Fungi	Ascomycota	Dothideomycetes	Capnodiales
ASV110	2HPHN3	L-P+N+	33	Fungi	Ascomycota	Dothideomycetes	Capnodiales	Cladosporiaceae	Cladosporium	delicatulum
ASV13	2HPLN8	L-P+N-	33	Fungi	Basidiomycota	Tremellomycetes	Tremellales	Rhynchogastremataceae	Papiliotrema	flavescens
ASV137	5	Initial	33	Fungi	Basidiomycota	Tremellomycetes	Tremellales	Phaeotremellaceae	Phaeotremella
ASV15	2LPHN4	L-P-N+	33	Fungi	Basidiomycota	Tremellomycetes	Trichosporonales	Trichosporonaceae	Cutaneotrichosporon	moniliiforme
ASV19	1LPHN2	L+P-N+	33	Fungi	Ascomycota	Sordariomycetes	Hypocreales	Nectriaceae	Dactylonectria	amazonica
ASV29	2HPHN2	L-P+N+	33	Fungi	Ascomycota	Leotiomycetes	Helotiales	Sclerotiniaceae	Botryotinia	pelargonii
ASV349	1LPLN10	L+P-N-	33	Fungi	Ascomycota	Dothideomycetes	Capnodiales	Mycosphaerellaceae	Mycosphaerella	tassiana
ASV350	1LPLN3	L+P-N-	33	Fungi	Ascomycota	Leotiomycetes	Helotiales	Helotiaceae	Tetracladium	marchalianum
ASV352	2HPLN7	L-P+N-	33	Fungi	Ascomycota	Dothideomycetes	Capnodiales	Cladosporiaceae	Cladosporium	ramotenellum
ASV57	1LPLN5	L+P-N-	33	Fungi	Ascomycota	Sordariomycetes	Hypocreales	Nectriaceae	Ilyonectria
ASV60	1HPLN4	L+P+N-	33	Fungi	Ascomycota	Dothideomycetes	Capnodiales	Cladosporiaceae	Cladosporium	ramotenellum
ASV84	2LPHN9	L-P-N+	33	Fungi	Ascomycota	Dothideomycetes	Capnodiales	Cladosporiaceae	Cladosporium	delicatulum
ASV89	1HPLN1	L+P+N-	33	Fungi	Ascomycota	Eurotiomycetes	Eurotiales	Aspergillaceae	Penicillium	xanthomelinii
ASV12	1LPLN3	L+P-N-	32	Fungi	Basidiomycota	Tremellomycetes	Trichosporonales	Trichosporonaceae	Apiotrichum	porosum
ASV201	1LPLN8	L+P-N-	32	Fungi	Ascomycota	Leotiomycetes	Helotiales
ASV21	2HPLN9	L-P+N-	32	Fungi	Ascomycota	Sordariomycetes	Hypocreales
ASV218	1LPLN4	L+P-N-	32	Fungi	Mucoromycota	Glomeromycetes	Glomerales	Glomeraceae	Dominikia
ASV25	1LPLN4	L+P-N-	32	Fungi	Ascomycota	Dothideomycetes	Pleosporales	Didymellaceae
ASV259	3	Initial	32	Fungi	Basidiomycota	Dacrymycetes
ASV29	1HPLN5	L+P+N-	32	Fungi	Ascomycota	Leotiomycetes	Helotiales	Sclerotiniaceae	Botryotinia	pelargonii
ASV31	1HPHN1	L+P+N+	32	Fungi	Ascomycota	Leotiomycetes	Helotiales	Helotiales_fam_Incertae_sedis
ASV33	2LPHN7	L-P-N+	32	Fungi	Ascomycota	Sordariomycetes	Hypocreales	Nectriaceae	Ilyonectria	macrodidyma
ASV33	1HPLN10	L+P+N-	32	Fungi	Ascomycota	Sordariomycetes	Hypocreales	Nectriaceae	Ilyonectria	macrodidyma
ASV356	1HPLN6	L+P+N-	32	Fungi	Ascomycota	Sordariomycetes	Hypocreales	Nectriaceae	Fusarium	oxysporum
ASV357	1LPHN7	L+P-N+	32	Fungi	Mucoromycota	Glomeromycetes	Diversisporales	Diversisporaceae	Diversispora
ASV60	2LPHN9	L-P-N+	32	Fungi	Ascomycota	Dothideomycetes	Capnodiales	Cladosporiaceae	Cladosporium	ramotenellum
ASV63	1LPHN10	L+P-N+	32	Fungi	Ascomycota	Sordariomycetes	Hypocreales	Nectriaceae	Ilyonectria	macrodidyma
ASV66	1HPLN7	L+P+N-	32	Fungi	Ascomycota	Leotiomycetes	Helotiales	Helotiaceae	Tetracladium
ASV7	1HPHN6	L+P+N+	32	Fungi	Basidiomycota	Tremellomycetes	Tremellales	Trimorphomycetaceae	Saitozyma	podzolica
ASV7	2HPHN2	L-P+N+	32	Fungi	Basidiomycota	Tremellomycetes	Tremellales	Trimorphomycetaceae	Saitozyma	podzolica
ASV90	2LPHN3	L-P-N+	32	Fungi	Ascomycota	Dothideomycetes	Capnodiales	Mycosphaerellaceae	Mycosphaerella	tassiana
ASV97	1LPHN6	L+P-N+	32	Fungi	Ascomycota	Leotiomycetes	Helotiales	Helotiales_fam_Incertae_sedis	Leohumicola
ASV10	2HPLN9	L-P+N-	31	Fungi	Ascomycota	Sordariomycetes	Hypocreales	Nectriaceae	Ilyonectria	macrodidyma
ASV10	1LPLN3	L+P-N-	31	Fungi	Ascomycota	Sordariomycetes	Hypocreales	Nectriaceae	Ilyonectria	macrodidyma
ASV101	2LPHN9	L-P-N+	31	Fungi	Basidiomycota	Tremellomycetes	Tremellales	Bulleribasidiaceae	Vishniacozyma	heimaeyensis
ASV102	1LPLN4	L+P-N-	31	Fungi	Ascomycota	Sordariomycetes	Xylariales	Microdochiaceae	Idriella	lunata
ASV107	1LPLN3	L+P-N-	31	Fungi	Ascomycota	Sordariomycetes	Hypocreales	Hypocreales_fam_Incertae_sedis	Acremonium	nepalense
ASV12	2HPLN1	L-P+N-	31	Fungi	Basidiomycota	Tremellomycetes	Trichosporonales	Trichosporonaceae	Apiotrichum	porosum
ASV13	1HPHN9	L+P+N+	31	Fungi	Basidiomycota	Tremellomycetes	Tremellales	Rhynchogastremataceae	Papiliotrema	flavescens
ASV150	2HPHN8	L-P+N+	31	Fungi	Ascomycota	Dothideomycetes	Pleosporales	Cucurbitariaceae	Pyrenochaetopsis	leptospora
ASV159	1HPLN2	L+P+N-	31	Fungi	Mucoromycota	Glomeromycetes	Glomerales	Glomeraceae	Dominikia
ASV174	1HPLN6	L+P+N-	31	Fungi	Mucoromycota	Glomeromycetes	Glomerales	Glomeraceae	Dominikia	achra
ASV174	1HPLN7	L+P+N-	31	Fungi	Mucoromycota	Glomeromycetes	Glomerales	Glomeraceae	Dominikia	achra
ASV20	2HPLN5	L-P+N-	31	Fungi	Basidiomycota	Tremellomycetes	Trichosporonales	Trichosporonaceae	Apiotrichum	xylopini
ASV24	1HPHN3	L+P+N+	31	Fungi	Ascomycota	Sordariomycetes	Hypocreales	Hypocreales_fam_Incertae_sedis	Acremonium	nepalense
ASV25	2LPHN4	L-P-N+	31	Fungi	Ascomycota	Dothideomycetes	Pleosporales	Didymellaceae
ASV32	1HPLN7	L+P+N-	31	Fungi	Ascomycota	Leotiomycetes	Helotiales	Helotiales_fam_Incertae_sedis	Leohumicola
ASV35	1HPLN9	L+P+N-	31	Fungi	Ascomycota	Sordariomycetes	Hypocreales	Nectriaceae	Ilyonectria	macrodidyma
ASV358	1HPHN1	L+P+N+	31	Fungi	Mucoromycota	Glomeromycetes	Glomerales	Glomeraceae	Dominikia	achra
ASV360	1HPHN8	L+P+N+	31	Fungi	Mucoromycota	Glomeromycetes	Diversisporales	Diversisporaceae	Diversispora
ASV362	1LPHN3	L+P-N+	31	Fungi	Ascomycota	Eurotiomycetes	Chaetothyriales	Cyphellophoraceae	Cyphellophora	phyllostachydis
ASV43	1LPHN10	L+P-N+	31	Fungi	Mucoromycota	Glomeromycetes	Glomerales	Glomeraceae	Dominikia	achra
ASV48	2HPLN3	L-P+N-	31	Fungi	Ascomycota	Sordariomycetes	Hypocreales	Hypocreales_fam_Incertae_sedis
ASV50	2LPLN3	L-P-N-	31	Fungi	Ascomycota	Sordariomycetes	Hypocreales	Nectriaceae	Ilyonectria	macrodidyma
ASV76	1LPLN3	L+P-N-	31	Fungi	Mucoromycota	Glomeromycetes	Diversisporales	Diversisporaceae	Diversispora
ASV78	1HPLN6	L+P+N-	31	Fungi	Ascomycota	Dothideomycetes	Pleosporales	Didymellaceae	Didymella	anserina
ASV1	5	Initial	30	Fungi	Ascomycota	Dothideomycetes	Pleosporales	Didymellaceae
ASV110	2HPLN4	L-P+N-	30	Fungi	Ascomycota	Dothideomycetes	Capnodiales	Cladosporiaceae	Cladosporium	delicatulum
ASV110	1LPLN7	L+P-N-	30	Fungi	Ascomycota	Dothideomycetes	Capnodiales	Cladosporiaceae	Cladosporium	delicatulum
ASV115	1LPLN6	L+P-N-	30	Fungi	Ascomycota	Leotiomycetes	Helotiales
ASV12	2LPLN9	L-P-N-	30	Fungi	Basidiomycota	Tremellomycetes	Trichosporonales	Trichosporonaceae	Apiotrichum	porosum
ASV12	2HPHN8	L-P+N+	30	Fungi	Basidiomycota	Tremellomycetes	Trichosporonales	Trichosporonaceae	Apiotrichum	porosum
ASV122	1LPHN7	L+P-N+	30	Fungi	Ascomycota	Sordariomycetes	Hypocreales	Nectriaceae	Dactylonectria
ASV15	1HPHN4	L+P+N+	30	Fungi	Basidiomycota	Tremellomycetes	Trichosporonales	Trichosporonaceae	Cutaneotrichosporon	moniliiforme
ASV186	2LPHN4	L-P-N+	30	Fungi	Ascomycota	Dothideomycetes	Pleosporales	Didymellaceae
ASV20	1LPHN2	L+P-N+	30	Fungi	Basidiomycota	Tremellomycetes	Trichosporonales	Trichosporonaceae	Apiotrichum	xylopini
ASV201	1LPLN5	L+P-N-	30	Fungi	Ascomycota	Leotiomycetes	Helotiales
ASV21	1LPHN10	L+P-N+	30	Fungi	Ascomycota	Sordariomycetes	Hypocreales
ASV24	1LPLN6	L+P-N-	30	Fungi	Ascomycota	Sordariomycetes	Hypocreales	Hypocreales_fam_Incertae_sedis	Acremonium	nepalense
ASV32	1LPLN4	L+P-N-	30	Fungi	Ascomycota	Leotiomycetes	Helotiales	Helotiales_fam_Incertae_sedis	Leohumicola
ASV363	1LPLN10	L+P-N-	30	Fungi	Basidiomycota
ASV42	2HPHN6	L-P+N+	30	Fungi	Ascomycota	Sordariomycetes	Hypocreales	Hypocreales_fam_Incertae_sedis	Acremonium	nepalense
ASV45	1LPLN8	L+P-N-	30	Fungi	Mucoromycota	Glomeromycetes	Glomerales	Glomeraceae	Dominikia	achra
ASV46	2LPLN5	L-P-N-	30	Fungi	Ascomycota	Dothideomycetes	Capnodiales	Cladosporiaceae	Cladosporium
ASV46	1LPHN3	L+P-N+	30	Fungi	Ascomycota	Dothideomycetes	Capnodiales	Cladosporiaceae	Cladosporium
ASV60	1HPHN10	L+P+N+	30	Fungi	Ascomycota	Dothideomycetes	Capnodiales	Cladosporiaceae	Cladosporium	ramotenellum
ASV62	1LPLN7	L+P-N-	30	Fungi	Ascomycota	Sordariomycetes	Hypocreales	Nectriaceae
ASV64	1LPLN2	L+P-N-	30	Fungi	Ascomycota	Sordariomycetes	Xylariales	Microdochiaceae	Idriella	lunata
ASV66	2HPHN1	L-P+N+	30	Fungi	Ascomycota	Leotiomycetes	Helotiales	Helotiaceae	Tetracladium
ASV7	1LPLN10	L+P-N-	30	Fungi	Basidiomycota	Tremellomycetes	Tremellales	Trimorphomycetaceae	Saitozyma	podzolica
ASV79	1LPLN5	L+P-N-	30	Fungi	Ascomycota	Dothideomycetes	Pleosporales	Didymellaceae	Ectophoma	pomi
ASV113	1LPLN1	L+P-N-	29	Fungi	Ascomycota	Sordariomycetes	Glomerellales	Plectosphaerellaceae	Plectosphaerella	niemeijerarum
ASV14	1LPLN1	L+P-N-	29	Fungi	Ascomycota	Sordariomycetes	Hypocreales	Nectriaceae	Dactylonectria	amazonica
ASV220	1LPLN1	L+P-N-	29	Fungi	Ascomycota	Dothideomycetes	Dothideales	Dothideaceae	Endoconidioma
ASV25	1LPHN3	L+P-N+	29	Fungi	Ascomycota	Dothideomycetes	Pleosporales	Didymellaceae
ASV261	2LPLN3	L-P-N-	29	Fungi	Ascomycota	Leotiomycetes	Helotiales	Helotiales_fam_Incertae_sedis	Leohumicola
ASV273	2LPHN9	L-P-N+	29	Fungi	Rozellomycota
ASV284	2HPLN4	L-P+N-	29	Fungi	Ascomycota	Sordariomycetes	Hypocreales	Hypocreales_fam_Incertae_sedis	Gliocladium	cibotii
ASV366	1HPLN4	L+P+N-	29	Fungi	Mucoromycota	Glomeromycetes	Glomerales	Glomeraceae	Glomus	macrocarpum
ASV368	1LPLN1	L+P-N-	29	Fungi	Ascomycota	Leotiomycetes	Helotiales
ASV369	2LPHN2	L-P-N+	29	Fungi	Ascomycota	Sordariomycetes	Xylariales	Microdochiaceae	Idriella	lunata
ASV42	1LPHN9	L+P-N+	29	Fungi	Ascomycota	Sordariomycetes	Hypocreales	Hypocreales_fam_Incertae_sedis	Acremonium	nepalense
ASV43	1HPLN6	L+P+N-	29	Fungi	Mucoromycota	Glomeromycetes	Glomerales	Glomeraceae	Dominikia	achra
ASV50	1HPHN6	L+P+N+	29	Fungi	Ascomycota	Sordariomycetes	Hypocreales	Nectriaceae	Ilyonectria	macrodidyma
ASV65	1LPHN9	L+P-N+	29	Fungi	Ascomycota	Dothideomycetes	Pleosporales	Didymellaceae
ASV7	1HPLN1	L+P+N-	29	Fungi	Basidiomycota	Tremellomycetes	Tremellales	Trimorphomycetaceae	Saitozyma	podzolica
ASV84	2HPLN10	L-P+N-	29	Fungi	Ascomycota	Dothideomycetes	Capnodiales	Cladosporiaceae	Cladosporium	delicatulum
ASV9	1LPHN6	L+P-N+	29	Fungi	Ascomycota	Sordariomycetes	Hypocreales	Nectriaceae
ASV96	2LPHN3	L-P-N+	29	Fungi	Ascomycota	Dothideomycetes	Capnodiales
ASV99	1LPLN3	L+P-N-	29	Fungi	Mucoromycota	Glomeromycetes	Diversisporales	Diversisporaceae	Diversispora
ASV13	2LPHN3	L-P-N+	28	Fungi	Basidiomycota	Tremellomycetes	Tremellales	Rhynchogastremataceae	Papiliotrema	flavescens
ASV141	1LPHN8	L+P-N+	28	Fungi	Basidiomycota
ASV145	1LPHN5	L+P-N+	28	Fungi	Ascomycota	Sordariomycetes	Hypocreales	Hypocreales_fam_Incertae_sedis
ASV15	2LPHN7	L-P-N+	28	Fungi	Basidiomycota	Tremellomycetes	Trichosporonales	Trichosporonaceae	Cutaneotrichosporon	moniliiforme
ASV15	2HPLN5	L-P+N-	28	Fungi	Basidiomycota	Tremellomycetes	Trichosporonales	Trichosporonaceae	Cutaneotrichosporon	moniliiforme
ASV15	2LPLN7	L-P-N-	28	Fungi	Basidiomycota	Tremellomycetes	Trichosporonales	Trichosporonaceae	Cutaneotrichosporon	moniliiforme
ASV20	1HPHN3	L+P+N+	28	Fungi	Basidiomycota	Tremellomycetes	Trichosporonales	Trichosporonaceae	Apiotrichum	xylopini
ASV253	4	Initial	28	Fungi	Basidiomycota	Tremellomycetes	Tremellales	Phaeotremellaceae	Phaeotremella
ASV275	2LPHN8	L-P-N+	28	Fungi	Rozellomycota
ASV28	2HPLN5	L-P+N-	28	Fungi	Ascomycota	Dothideomycetes	Pleosporales	Didymellaceae
ASV300	1LPLN3	L+P-N-	28	Fungi	Ascomycota	Leotiomycetes	Helotiales	Helotiaceae	Tetracladium
ASV372	1LPHN10	L+P-N+	28	Fungi	Mucoromycota	Glomeromycetes	Diversisporales	Diversisporaceae	Diversispora
ASV374	1LPLN2	L+P-N-	28	Fungi	Mucoromycota	Glomeromycetes	Diversisporales	Diversisporaceae	Diversispora
ASV375	1LPLN6	L+P-N-	28	Fungi	Mucoromycota	Glomeromycetes	Glomerales	Glomeraceae	Dominikia
ASV376	2LPLN10	L-P-N-	28	Fungi	Basidiomycota	Tremellomycetes	Tremellales	Trimorphomycetaceae	Saitozyma	podzolica
ASV43	1LPHN6	L+P-N+	28	Fungi	Mucoromycota	Glomeromycetes	Glomerales	Glomeraceae	Dominikia	achra
ASV60	2HPLN6	L-P+N-	28	Fungi	Ascomycota	Dothideomycetes	Capnodiales	Cladosporiaceae	Cladosporium	ramotenellum
ASV7	1HPLN2	L+P+N-	28	Fungi	Basidiomycota	Tremellomycetes	Tremellales	Trimorphomycetaceae	Saitozyma	podzolica
ASV89	1LPLN3	L+P-N-	28	Fungi	Ascomycota	Eurotiomycetes	Eurotiales	Aspergillaceae	Penicillium	xanthomelinii
ASV15	2LPHN6	L-P-N+	27	Fungi	Basidiomycota	Tremellomycetes	Trichosporonales	Trichosporonaceae	Cutaneotrichosporon	moniliiforme
ASV150	1LPLN8	L+P-N-	27	Fungi	Ascomycota	Dothideomycetes	Pleosporales	Cucurbitariaceae	Pyrenochaetopsis	leptospora
ASV153	1LPLN6	L+P-N-	27	Fungi	Ascomycota	Dothideomycetes	Pleosporales	Didymellaceae
ASV19	1HPHN7	L+P+N+	27	Fungi	Ascomycota	Sordariomycetes	Hypocreales	Nectriaceae	Dactylonectria	amazonica
ASV194	1HPLN5	L+P+N-	27	Fungi	Ascomycota	Saccharomycetes	Saccharomycetales	Saccharomycetales_fam_Incertae_sedis	Candida	baotianensis
ASV20	2LPHN6	L-P-N+	27	Fungi	Basidiomycota	Tremellomycetes	Trichosporonales	Trichosporonaceae	Apiotrichum	xylopini
ASV20	1LPLN5	L+P-N-	27	Fungi	Basidiomycota	Tremellomycetes	Trichosporonales	Trichosporonaceae	Apiotrichum	xylopini
ASV20	2HPHN4	L-P+N+	27	Fungi	Basidiomycota	Tremellomycetes	Trichosporonales	Trichosporonaceae	Apiotrichum	xylopini
ASV203	1HPLN5	L+P+N-	27	Fungi	Ascomycota	Sordariomycetes	Xylariales	Microdochiaceae	Idriella	lunata
ASV23	2LPLN5	L-P-N-	27	Fungi	Ascomycota	Sordariomycetes	Hypocreales	Nectriaceae	Fusarium	oxysporum
ASV25	1HPLN6	L+P+N-	27	Fungi	Ascomycota	Dothideomycetes	Pleosporales	Didymellaceae
ASV302	1HPLN1	L+P+N-	27	Fungi	Ascomycota	Dothideomycetes	Capnodiales	Mycosphaerellaceae	Mycosphaerella	tassiana
ASV31	2HPLN1	L-P+N-	27	Fungi	Ascomycota	Leotiomycetes	Helotiales	Helotiales_fam_Incertae_sedis
ASV379	1HPLN4	L+P+N-	27	Fungi	Mucoromycota	Glomeromycetes	Diversisporales	Diversisporaceae	Diversispora
ASV382	1LPLN10	L+P-N-	27	Fungi	Mucoromycota	Glomeromycetes	Diversisporales	Diversisporaceae	Diversispora
ASV383	1LPLN7	L+P-N-	27	Fungi	Mucoromycota	Glomeromycetes	Diversisporales	Diversisporaceae	Diversispora
ASV40	1HPHN7	L+P+N+	27	Fungi	Mucoromycota	Glomeromycetes	Glomerales	Glomeraceae	Dominikia	achra
ASV48	2HPLN5	L-P+N-	27	Fungi	Ascomycota	Sordariomycetes	Hypocreales	Hypocreales_fam_Incertae_sedis
ASV50	1HPLN4	L+P+N-	27	Fungi	Ascomycota	Sordariomycetes	Hypocreales	Nectriaceae	Ilyonectria	macrodidyma
ASV6	2HPHN6	L-P+N+	27	Fungi	Ascomycota	Leotiomycetes	Helotiales	Helotiaceae	Tetracladium	marchalianum
ASV62	1HPLN6	L+P+N-	27	Fungi	Ascomycota	Sordariomycetes	Hypocreales	Nectriaceae
ASV63	1LPLN3	L+P-N-	27	Fungi	Ascomycota	Sordariomycetes	Hypocreales	Nectriaceae	Ilyonectria	macrodidyma
ASV64	1HPLN2	L+P+N-	27	Fungi	Ascomycota	Sordariomycetes	Xylariales	Microdochiaceae	Idriella	lunata
ASV7	2LPLN5	L-P-N-	27	Fungi	Basidiomycota	Tremellomycetes	Tremellales	Trimorphomycetaceae	Saitozyma	podzolica
ASV108	2HPHN2	L-P+N+	26	Fungi	Ascomycota	Pezizomycetes	Pezizales	Pyronemataceae	Geopyxis	delectans
ASV125	1LPHN2	L+P-N+	26	Fungi	Ascomycota	Sordariomycetes	Hypocreales	Hypocreales_fam_Incertae_sedis	Gliocladium	cibotii
ASV13	1LPHN9	L+P-N+	26	Fungi	Basidiomycota	Tremellomycetes	Tremellales	Rhynchogastremataceae	Papiliotrema	flavescens
ASV13	1HPLN6	L+P+N-	26	Fungi	Basidiomycota	Tremellomycetes	Tremellales	Rhynchogastremataceae	Papiliotrema	flavescens
ASV13	2	Initial	26	Fungi	Basidiomycota	Tremellomycetes	Tremellales	Rhynchogastremataceae	Papiliotrema	flavescens
ASV15	1LPHN3	L+P-N+	26	Fungi	Basidiomycota	Tremellomycetes	Trichosporonales	Trichosporonaceae	Cutaneotrichosporon	moniliiforme
ASV15	2HPLN3	L-P+N-	26	Fungi	Basidiomycota	Tremellomycetes	Trichosporonales	Trichosporonaceae	Cutaneotrichosporon	moniliiforme
ASV15	1LPHN6	L+P-N+	26	Fungi	Basidiomycota	Tremellomycetes	Trichosporonales	Trichosporonaceae	Cutaneotrichosporon	moniliiforme
ASV174	1HPHN5	L+P+N+	26	Fungi	Mucoromycota	Glomeromycetes	Glomerales	Glomeraceae	Dominikia	achra
ASV190	1LPLN4	L+P-N-	26	Fungi	Ascomycota	Leotiomycetes	Helotiales	Helotiales_fam_Incertae_sedis
ASV191	1LPLN7	L+P-N-	26	Fungi	Mucoromycota	Glomeromycetes	Diversisporales	Diversisporaceae	Diversispora
ASV193	1LPHN4	L+P-N+	26	Fungi	Ascomycota	Sordariomycetes	Hypocreales	Hypocreales_fam_Incertae_sedis
ASV193	1HPHN6	L+P+N+	26	Fungi	Ascomycota	Sordariomycetes	Hypocreales	Hypocreales_fam_Incertae_sedis
ASV194	1LPLN1	L+P-N-	26	Fungi	Ascomycota	Saccharomycetes	Saccharomycetales	Saccharomycetales_fam_Incertae_sedis	Candida	baotianensis
ASV201	2HPHN2	L-P+N+	26	Fungi	Ascomycota	Leotiomycetes	Helotiales
ASV241	2HPLN3	L-P+N-	26	Fungi	Basidiomycota	Cystobasidiomycetes	Erythrobasidiales	Erythrobasidiaceae	Bannoa	ogasawarensis
ASV310	1LPLN7	L+P-N-	26	Fungi	Mucoromycota	Glomeromycetes	Glomerales	Glomeraceae	Dominikia
ASV389	1HPLN3	L+P+N-	26	Fungi	Ascomycota	Eurotiomycetes	Eurotiales	Aspergillaceae
ASV392	1LPLN2	L+P-N-	26	Fungi	Mucoromycota	Glomeromycetes	Diversisporales	Diversisporaceae	Diversispora
ASV42	1HPLN7	L+P+N-	26	Fungi	Ascomycota	Sordariomycetes	Hypocreales	Hypocreales_fam_Incertae_sedis	Acremonium	nepalense
ASV46	2HPLN9	L-P+N-	26	Fungi	Ascomycota	Dothideomycetes	Capnodiales	Cladosporiaceae	Cladosporium
ASV50	1HPHN7	L+P+N+	26	Fungi	Ascomycota	Sordariomycetes	Hypocreales	Nectriaceae	Ilyonectria	macrodidyma
ASV55	1HPHN6	L+P+N+	26	Fungi	Ascomycota	Dothideomycetes	Pleosporales	Didymellaceae
ASV62	1HPLN9	L+P+N-	26	Fungi	Ascomycota	Sordariomycetes	Hypocreales	Nectriaceae
ASV62	1HPHN6	L+P+N+	26	Fungi	Ascomycota	Sordariomycetes	Hypocreales	Nectriaceae
ASV67	1HPLN1	L+P+N-	26	Fungi	Ascomycota	Dothideomycetes	Capnodiales	Mycosphaerellaceae	Mycosphaerella	tassiana
ASV7	1HPHN10	L+P+N+	26	Fungi	Basidiomycota	Tremellomycetes	Tremellales	Trimorphomycetaceae	Saitozyma	podzolica
ASV84	1HPHN7	L+P+N+	26	Fungi	Ascomycota	Dothideomycetes	Capnodiales	Cladosporiaceae	Cladosporium	delicatulum
ASV86	1LPLN2	L+P-N-	26	Fungi	Mucoromycota	Glomeromycetes	Diversisporales	Diversisporaceae	Diversispora
ASV96	2HPHN9	L-P+N+	26	Fungi	Ascomycota	Dothideomycetes	Capnodiales
ASV15	1HPHN8	L+P+N+	25	Fungi	Basidiomycota	Tremellomycetes	Trichosporonales	Trichosporonaceae	Cutaneotrichosporon	moniliiforme
ASV151	2HPHN1	L-P+N+	25	Fungi	Basidiomycota
ASV166	2LPHN3	L-P-N+	25	Fungi	Ascomycota	Dothideomycetes	Capnodiales	Cladosporiaceae	Cladosporium
ASV212	1HPLN4	L+P+N-	25	Fungi	Ascomycota	Sordariomycetes	Hypocreales	Nectriaceae	Ilyonectria
ASV24	1HPLN9	L+P+N-	25	Fungi	Ascomycota	Sordariomycetes	Hypocreales	Hypocreales_fam_Incertae_sedis	Acremonium	nepalense
ASV298	2HPHN1	L-P+N+	25	Fungi	Basidiomycota	Tremellomycetes	Tremellales	Bulleribasidiaceae	Vishniacozyma	carnescens
ASV34	1HPLN5	L+P+N-	25	Fungi	Mucoromycota	Glomeromycetes	Glomerales	Glomeraceae	Dominikia	duoreactiva
ASV398	2HPHN3	L-P+N+	25	Fungi	Rozellomycota
ASV400	2LPHN8	L-P-N+	25	Fungi	Rozellomycota
ASV42	1HPHN8	L+P+N+	25	Fungi	Ascomycota	Sordariomycetes	Hypocreales	Hypocreales_fam_Incertae_sedis	Acremonium	nepalense
ASV50	1LPLN4	L+P-N-	25	Fungi	Ascomycota	Sordariomycetes	Hypocreales	Nectriaceae	Ilyonectria	macrodidyma
ASV63	1HPLN4	L+P+N-	25	Fungi	Ascomycota	Sordariomycetes	Hypocreales	Nectriaceae	Ilyonectria	macrodidyma
ASV64	1HPLN6	L+P+N-	25	Fungi	Ascomycota	Sordariomycetes	Xylariales	Microdochiaceae	Idriella	lunata
ASV67	2HPHN1	L-P+N+	25	Fungi	Ascomycota	Dothideomycetes	Capnodiales	Mycosphaerellaceae	Mycosphaerella	tassiana
ASV7	2LPLN1	L-P-N-	25	Fungi	Basidiomycota	Tremellomycetes	Tremellales	Trimorphomycetaceae	Saitozyma	podzolica
ASV75	1LPHN10	L+P-N+	25	Fungi	Ascomycota	Dothideomycetes	Capnodiales	Cladosporiaceae	Cladosporium	delicatulum
ASV78	2LPHN1	L-P-N+	25	Fungi	Ascomycota	Dothideomycetes	Pleosporales	Didymellaceae	Didymella	anserina
ASV8	1HPHN5	L+P+N+	25	Fungi	Ascomycota	Dothideomycetes	Capnodiales	Cladosporiaceae	Cladosporium	delicatulum
ASV9	2HPHN10	L-P+N+	25	Fungi	Ascomycota	Sordariomycetes	Hypocreales	Nectriaceae
ASV93	1LPLN6	L+P-N-	25	Fungi	Ascomycota	Leotiomycetes	Helotiales
ASV97	1HPLN9	L+P+N-	25	Fungi	Ascomycota	Leotiomycetes	Helotiales	Helotiales_fam_Incertae_sedis	Leohumicola
ASV106	1HPHN2	L+P+N+	24	Fungi	Ascomycota	Sordariomycetes	Hypocreales	Nectriaceae	Ilyonectria
ASV12	1HPLN3	L+P+N-	24	Fungi	Basidiomycota	Tremellomycetes	Trichosporonales	Trichosporonaceae	Apiotrichum	porosum
ASV13	2HPLN5	L-P+N-	24	Fungi	Basidiomycota	Tremellomycetes	Tremellales	Rhynchogastremataceae	Papiliotrema	flavescens
ASV135	2LPHN1	L-P-N+	24	Fungi	Ascomycota	Leotiomycetes	Helotiales	Helotiales_fam_Incertae_sedis
ASV139	2LPLN3	L-P-N-	24	Fungi	Ascomycota	Sordariomycetes	Hypocreales	Hypocreales_fam_Incertae_sedis	Acremonium	nepalense
ASV15	1LPHN9	L+P-N+	24	Fungi	Basidiomycota	Tremellomycetes	Trichosporonales	Trichosporonaceae	Cutaneotrichosporon	moniliiforme
ASV151	2HPLN6	L-P+N-	24	Fungi	Basidiomycota
ASV166	1LPHN5	L+P-N+	24	Fungi	Ascomycota	Dothideomycetes	Capnodiales	Cladosporiaceae	Cladosporium
ASV20	2LPHN2	L-P-N+	24	Fungi	Basidiomycota	Tremellomycetes	Trichosporonales	Trichosporonaceae	Apiotrichum	xylopini
ASV20	1LPHN9	L+P-N+	24	Fungi	Basidiomycota	Tremellomycetes	Trichosporonales	Trichosporonaceae	Apiotrichum	xylopini
ASV211	1HPHN2	L+P+N+	24	Fungi	Ascomycota	Sordariomycetes	Hypocreales	Hypocreales_fam_Incertae_sedis	Acremonium	nepalense
ASV233	2LPLN5	L-P-N-	24	Fungi	Ascomycota	Dothideomycetes	Pleosporales	Didymellaceae
ASV234	1HPLN1	L+P+N-	24	Fungi	Basidiomycota	Microbotryomycetes	Leucosporidiales	Leucosporidiaceae	Leucosporidium	yakuticum
ASV238	1LPLN3	L+P-N-	24	Fungi	Ascomycota	Sordariomycetes	Hypocreales	Hypocreales_fam_Incertae_sedis	Acremonium	nepalense
ASV25	2HPLN7	L-P+N-	24	Fungi	Ascomycota	Dothideomycetes	Pleosporales	Didymellaceae
ASV32	2HPHN7	L-P+N+	24	Fungi	Ascomycota	Leotiomycetes	Helotiales	Helotiales_fam_Incertae_sedis	Leohumicola
ASV401	1HPHN2	L+P+N+	24	Fungi	Rozellomycota
ASV402	1HPHN3	L+P+N+	24	Fungi	Mucoromycota	Glomeromycetes	Glomerales	Glomeraceae
ASV405	2HPHN8	L-P+N+	24	Fungi	Ascomycota	Dothideomycetes	Pleosporales	Didymellaceae
ASV406	2HPHN8	L-P+N+	24	Fungi	Basidiomycota	Tremellomycetes	Tremellales	Bulleribasidiaceae	Vishniacozyma
ASV408	2LPHN2	L-P-N+	24	Fungi	Basidiomycota	Microbotryomycetes	Microbotryomycetes_ord_Incertae_sedis	Chrysozymaceae	Slooffia
ASV42	2LPLN5	L-P-N-	24	Fungi	Ascomycota	Sordariomycetes	Hypocreales	Hypocreales_fam_Incertae_sedis	Acremonium	nepalense
ASV42	2LPLN4	L-P-N-	24	Fungi	Ascomycota	Sordariomycetes	Hypocreales	Hypocreales_fam_Incertae_sedis	Acremonium	nepalense
ASV43	1LPHN4	L+P-N+	24	Fungi	Mucoromycota	Glomeromycetes	Glomerales	Glomeraceae	Dominikia	achra
ASV46	1LPLN5	L+P-N-	24	Fungi	Ascomycota	Dothideomycetes	Capnodiales	Cladosporiaceae	Cladosporium
ASV46	1HPHN10	L+P+N+	24	Fungi	Ascomycota	Dothideomycetes	Capnodiales	Cladosporiaceae	Cladosporium
ASV48	1HPLN9	L+P+N-	24	Fungi	Ascomycota	Sordariomycetes	Hypocreales	Hypocreales_fam_Incertae_sedis
ASV57	1HPLN10	L+P+N-	24	Fungi	Ascomycota	Sordariomycetes	Hypocreales	Nectriaceae	Ilyonectria
ASV60	1HPHN7	L+P+N+	24	Fungi	Ascomycota	Dothideomycetes	Capnodiales	Cladosporiaceae	Cladosporium	ramotenellum
ASV62	1LPLN2	L+P-N-	24	Fungi	Ascomycota	Sordariomycetes	Hypocreales	Nectriaceae
ASV64	2LPHN9	L-P-N+	24	Fungi	Ascomycota	Sordariomycetes	Xylariales	Microdochiaceae	Idriella	lunata
ASV65	1HPHN2	L+P+N+	24	Fungi	Ascomycota	Dothideomycetes	Pleosporales	Didymellaceae
ASV66	1HPHN7	L+P+N+	24	Fungi	Ascomycota	Leotiomycetes	Helotiales	Helotiaceae	Tetracladium
ASV66	1LPLN2	L+P-N-	24	Fungi	Ascomycota	Leotiomycetes	Helotiales	Helotiaceae	Tetracladium
ASV67	1HPLN3	L+P+N-	24	Fungi	Ascomycota	Dothideomycetes	Capnodiales	Mycosphaerellaceae	Mycosphaerella	tassiana
ASV78	2LPHN6	L-P-N+	24	Fungi	Ascomycota	Dothideomycetes	Pleosporales	Didymellaceae	Didymella	anserina
ASV8	1HPLN10	L+P+N-	24	Fungi	Ascomycota	Dothideomycetes	Capnodiales	Cladosporiaceae	Cladosporium	delicatulum
ASV84	1HPLN5	L+P+N-	24	Fungi	Ascomycota	Dothideomycetes	Capnodiales	Cladosporiaceae	Cladosporium	delicatulum
ASV9	1LPHN1	L+P-N+	24	Fungi	Ascomycota	Sordariomycetes	Hypocreales	Nectriaceae
ASV97	1LPLN7	L+P-N-	24	Fungi	Ascomycota	Leotiomycetes	Helotiales	Helotiales_fam_Incertae_sedis	Leohumicola
ASV10	1LPLN4	L+P-N-	23	Fungi	Ascomycota	Sordariomycetes	Hypocreales	Nectriaceae	Ilyonectria	macrodidyma
ASV10	1HPLN6	L+P+N-	23	Fungi	Ascomycota	Sordariomycetes	Hypocreales	Nectriaceae	Ilyonectria	macrodidyma
ASV10	1LPLN8	L+P-N-	23	Fungi	Ascomycota	Sordariomycetes	Hypocreales	Nectriaceae	Ilyonectria	macrodidyma
ASV12	1LPHN8	L+P-N+	23	Fungi	Basidiomycota	Tremellomycetes	Trichosporonales	Trichosporonaceae	Apiotrichum	porosum
ASV13	1LPHN5	L+P-N+	23	Fungi	Basidiomycota	Tremellomycetes	Tremellales	Rhynchogastremataceae	Papiliotrema	flavescens
ASV15	1HPHN1	L+P+N+	23	Fungi	Basidiomycota	Tremellomycetes	Trichosporonales	Trichosporonaceae	Cutaneotrichosporon	moniliiforme
ASV175	1LPLN9	L+P-N-	23	Fungi	Rozellomycota	Rozellomycotina_cls_Incertae_sedis	GS07
ASV203	1LPLN4	L+P-N-	23	Fungi	Ascomycota	Sordariomycetes	Xylariales	Microdochiaceae	Idriella	lunata
ASV21	1HPHN3	L+P+N+	23	Fungi	Ascomycota	Sordariomycetes	Hypocreales
ASV24	1LPLN8	L+P-N-	23	Fungi	Ascomycota	Sordariomycetes	Hypocreales	Hypocreales_fam_Incertae_sedis	Acremonium	nepalense
ASV24	1HPLN2	L+P+N-	23	Fungi	Ascomycota	Sordariomycetes	Hypocreales	Hypocreales_fam_Incertae_sedis	Acremonium	nepalense
ASV247	2LPHN4	L-P-N+	23	Fungi	Basidiomycota	Tremellomycetes	Tremellales	Bulleribasidiaceae	Vishniacozyma	heimaeyensis
ASV250	2HPLN4	L-P+N-	23	Fungi	Ascomycota	Dothideomycetes	Capnodiales	Cladosporiaceae	Cladosporium
ASV259	2	Initial	23	Fungi	Basidiomycota	Dacrymycetes
ASV264	1HPHN10	L+P+N+	23	Fungi	Ascomycota	Dothideomycetes	Pleosporales	Didymellaceae	Stagonosporopsis
ASV275	2LPHN9	L-P-N+	23	Fungi	Rozellomycota
ASV410	1HPLN10	L+P+N-	23	Fungi	Mucoromycota	Glomeromycetes	Glomerales	Glomeraceae	Dominikia
ASV412	1HPLN4	L+P+N-	23	Fungi	Mucoromycota	Glomeromycetes	Diversisporales	Diversisporaceae	Diversispora
ASV414	1LPHN2	L+P-N+	23	Fungi	Mucoromycota	Glomeromycetes	Diversisporales	Diversisporaceae	Diversispora
ASV416	1LPLN5	L+P-N-	23	Fungi	Mucoromycota	Glomeromycetes	Diversisporales	Diversisporaceae	Diversispora
ASV417	1LPLN8	L+P-N-	23	Fungi	Ascomycota	Leotiomycetes	Helotiales	Hyaloscyphaceae
ASV419	2HPLN8	L-P+N-	23	Fungi	Ascomycota	Dothideomycetes	Capnodiales	Cladosporiaceae	Cladosporium
ASV55	2HPLN5	L-P+N-	23	Fungi	Ascomycota	Dothideomycetes	Pleosporales	Didymellaceae
ASV57	1LPHN8	L+P-N+	23	Fungi	Ascomycota	Sordariomycetes	Hypocreales	Nectriaceae	Ilyonectria
ASV57	2HPHN9	L-P+N+	23	Fungi	Ascomycota	Sordariomycetes	Hypocreales	Nectriaceae	Ilyonectria
ASV63	1LPHN8	L+P-N+	23	Fungi	Ascomycota	Sordariomycetes	Hypocreales	Nectriaceae	Ilyonectria	macrodidyma
ASV63	1LPHN9	L+P-N+	23	Fungi	Ascomycota	Sordariomycetes	Hypocreales	Nectriaceae	Ilyonectria	macrodidyma
ASV63	1HPLN2	L+P+N-	23	Fungi	Ascomycota	Sordariomycetes	Hypocreales	Nectriaceae	Ilyonectria	macrodidyma
ASV78	1HPLN5	L+P+N-	23	Fungi	Ascomycota	Dothideomycetes	Pleosporales	Didymellaceae	Didymella	anserina
ASV78	1LPLN1	L+P-N-	23	Fungi	Ascomycota	Dothideomycetes	Pleosporales	Didymellaceae	Didymella	anserina
ASV8	1	Initial	23	Fungi	Ascomycota	Dothideomycetes	Capnodiales	Cladosporiaceae	Cladosporium	delicatulum
ASV84	1LPLN8	L+P-N-	23	Fungi	Ascomycota	Dothideomycetes	Capnodiales	Cladosporiaceae	Cladosporium	delicatulum
ASV84	1LPLN5	L+P-N-	23	Fungi	Ascomycota	Dothideomycetes	Capnodiales	Cladosporiaceae	Cladosporium	delicatulum
ASV84	1HPLN4	L+P+N-	23	Fungi	Ascomycota	Dothideomycetes	Capnodiales	Cladosporiaceae	Cladosporium	delicatulum
ASV85	2HPLN8	L-P+N-	23	Fungi	Basidiomycota	Tremellomycetes	Tremellales	Bulleribasidiaceae	Vishniacozyma
ASV93	1LPLN10	L+P-N-	23	Fungi	Ascomycota	Leotiomycetes	Helotiales
ASV97	1LPHN8	L+P-N+	23	Fungi	Ascomycota	Leotiomycetes	Helotiales	Helotiales_fam_Incertae_sedis	Leohumicola
ASV10	2HPHN2	L-P+N+	22	Fungi	Ascomycota	Sordariomycetes	Hypocreales	Nectriaceae	Ilyonectria	macrodidyma
ASV100	1LPLN6	L+P-N-	22	Fungi	Ascomycota
ASV100	1LPLN7	L+P-N-	22	Fungi	Ascomycota
ASV101	1HPLN5	L+P+N-	22	Fungi	Basidiomycota	Tremellomycetes	Tremellales	Bulleribasidiaceae	Vishniacozyma	heimaeyensis
ASV139	1LPLN6	L+P-N-	22	Fungi	Ascomycota	Sordariomycetes	Hypocreales	Hypocreales_fam_Incertae_sedis	Acremonium	nepalense
ASV15	2HPLN10	L-P+N-	22	Fungi	Basidiomycota	Tremellomycetes	Trichosporonales	Trichosporonaceae	Cutaneotrichosporon	moniliiforme
ASV152	1LPLN4	L+P-N-	22	Fungi	Ascomycota	Dothideomycetes	Capnodiales	Cladosporiaceae	Cladosporium
ASV156	1HPHN2	L+P+N+	22	Fungi	Rozellomycota	Rozellomycota_cls_Incertae_sedis	Rozellomycota_ord_Incertae_sedis	Rozellomycota_fam_Incertae_sedis	Paramicrosporidium
ASV185	1HPLN1	L+P+N-	22	Fungi	Ascomycota	Sordariomycetes	Xylariales	Microdochiaceae	Idriella	lunata
ASV195	1LPHN8	L+P-N+	22	Fungi	Rozellomycota
ASV209	2	Initial	22	Fungi	Basidiomycota
ASV21	1HPLN2	L+P+N-	22	Fungi	Ascomycota	Sordariomycetes	Hypocreales
ASV24	2LPLN10	L-P-N-	22	Fungi	Ascomycota	Sordariomycetes	Hypocreales	Hypocreales_fam_Incertae_sedis	Acremonium	nepalense
ASV257	2LPHN8	L-P-N+	22	Fungi	Basidiomycota
ASV270	1HPLN8	L+P+N-	22	Fungi	Ascomycota	Dothideomycetes	Pleosporales	Didymellaceae	Epicoccum	dendrobii
ASV273	2HPHN9	L-P+N+	22	Fungi	Rozellomycota
ASV344	1HPLN4	L+P+N-	22	Fungi	Ascomycota	Sordariomycetes	Xylariales	Microdochiaceae	Idriella	lunata
ASV42	1HPHN7	L+P+N+	22	Fungi	Ascomycota	Sordariomycetes	Hypocreales	Hypocreales_fam_Incertae_sedis	Acremonium	nepalense
ASV42	1HPLN8	L+P+N-	22	Fungi	Ascomycota	Sordariomycetes	Hypocreales	Hypocreales_fam_Incertae_sedis	Acremonium	nepalense
ASV42	1HPLN3	L+P+N-	22	Fungi	Ascomycota	Sordariomycetes	Hypocreales	Hypocreales_fam_Incertae_sedis	Acremonium	nepalense
ASV422	1HPLN3	L+P+N-	22	Fungi	Ascomycota
ASV424	1HPLN4	L+P+N-	22	Fungi	Ascomycota	Leotiomycetes	Helotiales	Helotiales_fam_Incertae_sedis	Mycoarthris
ASV425	1HPLN5	L+P+N-	22	Fungi	Ascomycota	Leotiomycetes	Helotiales	Helotiales_fam_Incertae_sedis	Mycoarthris	corallina
ASV427	1LPLN7	L+P-N-	22	Fungi	Mucoromycota	Glomeromycetes	Diversisporales	Diversisporaceae	Diversispora
ASV428	2HPLN7	L-P+N-	22	Fungi	Ascomycota	Dothideomycetes	Capnodiales	Mycosphaerellaceae	Mycosphaerella	tassiana
ASV429	2LPHN10	L-P-N+	22	Fungi	Ascomycota	Dothideomycetes	Capnodiales	Cladosporiaceae	Cladosporium	austrohemisphaericum
ASV430	2LPLN1	L-P-N-	22	Fungi	Ascomycota	Leotiomycetes	Helotiales
ASV431	3	Initial	22	Fungi	Ascomycota	Leotiomycetes	Helotiales	Sclerotiniaceae	Botryotinia	pelargonii
ASV432	3	Initial	22	Fungi	Ascomycota	Saccharomycetes	Saccharomycetales	Trichomonascaceae	Sugiyamaella	paludigena
ASV48	1LPHN3	L+P-N+	22	Fungi	Ascomycota	Sordariomycetes	Hypocreales	Hypocreales_fam_Incertae_sedis
ASV5	1LPHN4	L+P-N+	22	Fungi	Ascomycota	Leotiomycetes	Helotiales	Helotiales_fam_Incertae_sedis	Chalara	clidemiae
ASV50	1LPLN10	L+P-N-	22	Fungi	Ascomycota	Sordariomycetes	Hypocreales	Nectriaceae	Ilyonectria	macrodidyma
ASV50	1LPLN5	L+P-N-	22	Fungi	Ascomycota	Sordariomycetes	Hypocreales	Nectriaceae	Ilyonectria	macrodidyma
ASV60	1LPLN6	L+P-N-	22	Fungi	Ascomycota	Dothideomycetes	Capnodiales	Cladosporiaceae	Cladosporium	ramotenellum
ASV60	2HPLN10	L-P+N-	22	Fungi	Ascomycota	Dothideomycetes	Capnodiales	Cladosporiaceae	Cladosporium	ramotenellum
ASV60	1HPLN7	L+P+N-	22	Fungi	Ascomycota	Dothideomycetes	Capnodiales	Cladosporiaceae	Cladosporium	ramotenellum
ASV62	1HPLN1	L+P+N-	22	Fungi	Ascomycota	Sordariomycetes	Hypocreales	Nectriaceae
ASV89	1HPLN5	L+P+N-	22	Fungi	Ascomycota	Eurotiomycetes	Eurotiales	Aspergillaceae	Penicillium	xanthomelinii
ASV97	1HPLN8	L+P+N-	22	Fungi	Ascomycota	Leotiomycetes	Helotiales	Helotiales_fam_Incertae_sedis	Leohumicola
ASV113	1LPLN4	L+P-N-	21	Fungi	Ascomycota	Sordariomycetes	Glomerellales	Plectosphaerellaceae	Plectosphaerella	niemeijerarum
ASV12	2HPLN7	L-P+N-	21	Fungi	Basidiomycota	Tremellomycetes	Trichosporonales	Trichosporonaceae	Apiotrichum	porosum
ASV127	1LPLN3	L+P-N-	21	Fungi	Ascomycota	Leotiomycetes	Helotiales	Dermateaceae	Pseudofabraea	citricarpa
ASV136	1HPLN2	L+P+N-	21	Fungi	Ascomycota	Sordariomycetes	Hypocreales	Nectriaceae	Ilyonectria	lusitanica
ASV152	1HPHN8	L+P+N+	21	Fungi	Ascomycota	Dothideomycetes	Capnodiales	Cladosporiaceae	Cladosporium
ASV164	2HPHN3	L-P+N+	21	Fungi	Rozellomycota	Rozellomycotina_cls_Incertae_sedis	GS08
ASV185	2HPLN10	L-P+N-	21	Fungi	Ascomycota	Sordariomycetes	Xylariales	Microdochiaceae	Idriella	lunata
ASV20	1LPLN2	L+P-N-	21	Fungi	Basidiomycota	Tremellomycetes	Trichosporonales	Trichosporonaceae	Apiotrichum	xylopini
ASV222	2LPLN7	L-P-N-	21	Fungi	Ascomycota	Sordariomycetes	Hypocreales	Nectriaceae
ASV247	4	Initial	21	Fungi	Basidiomycota	Tremellomycetes	Tremellales	Bulleribasidiaceae	Vishniacozyma	heimaeyensis
ASV25	2HPLN10	L-P+N-	21	Fungi	Ascomycota	Dothideomycetes	Pleosporales	Didymellaceae
ASV256	2LPHN8	L-P-N+	21	Fungi	Basidiomycota	Tremellomycetes	Trichosporonales	Trichosporonaceae	Cutaneotrichosporon	jirovecii
ASV353	1LPLN3	L+P-N-	21	Fungi	Mucoromycota	Glomeromycetes	Diversisporales	Diversisporaceae	Diversispora
ASV361	1LPHN4	L+P-N+	21	Fungi	Ascomycota	Leotiomycetes	Helotiales
ASV436	1HPLN4	L+P+N-	21	Fungi	Basidiomycota
ASV437	1LPLN2	L+P-N-	21	Fungi	Mucoromycota	Glomeromycetes	Glomerales	Glomeraceae	Rhizoglomus
ASV438	1LPLN5	L+P-N-	21	Fungi	Ascomycota	Sordariomycetes	Sordariales	Lasiosphaeriaceae	Podospora	dimorpha
ASV440	2HPLN3	L-P+N-	21	Fungi	Ascomycota	Dothideomycetes	Pleosporales	Didymellaceae	Allophoma
ASV441	2LPLN7	L-P-N-	21	Fungi	Basidiomycota
ASV442	3	Initial	21	Fungi	Ascomycota	Leotiomycetes	Helotiales	Sclerotiniaceae	Botryotinia	pelargonii
ASV48	2LPLN5	L-P-N-	21	Fungi	Ascomycota	Sordariomycetes	Hypocreales	Hypocreales_fam_Incertae_sedis
ASV50	1LPHN4	L+P-N+	21	Fungi	Ascomycota	Sordariomycetes	Hypocreales	Nectriaceae	Ilyonectria	macrodidyma
ASV67	2LPHN3	L-P-N+	21	Fungi	Ascomycota	Dothideomycetes	Capnodiales	Mycosphaerellaceae	Mycosphaerella	tassiana
ASV93	1HPLN4	L+P+N-	21	Fungi	Ascomycota	Leotiomycetes	Helotiales
ASV97	1LPLN9	L+P-N-	21	Fungi	Ascomycota	Leotiomycetes	Helotiales	Helotiales_fam_Incertae_sedis	Leohumicola
ASV10	2HPHN10	L-P+N+	20	Fungi	Ascomycota	Sordariomycetes	Hypocreales	Nectriaceae	Ilyonectria	macrodidyma
ASV102	1LPHN8	L+P-N+	20	Fungi	Ascomycota	Sordariomycetes	Xylariales	Microdochiaceae	Idriella	lunata
ASV13	2LPLN3	L-P-N-	20	Fungi	Basidiomycota	Tremellomycetes	Tremellales	Rhynchogastremataceae	Papiliotrema	flavescens
ASV148	1HPHN7	L+P+N+	20	Fungi	Ascomycota	Dothideomycetes	Capnodiales	Mycosphaerellaceae	Mycosphaerella	tassiana
ASV148	1HPLN7	L+P+N-	20	Fungi	Ascomycota	Dothideomycetes	Capnodiales	Mycosphaerellaceae	Mycosphaerella	tassiana
ASV152	1HPLN1	L+P+N-	20	Fungi	Ascomycota	Dothideomycetes	Capnodiales	Cladosporiaceae	Cladosporium
ASV155	1HPLN8	L+P+N-	20	Fungi	Ascomycota	Sordariomycetes	Hypocreales	Nectriaceae	Dactylonectria
ASV185	2LPHN4	L-P-N+	20	Fungi	Ascomycota	Sordariomycetes	Xylariales	Microdochiaceae	Idriella	lunata
ASV190	1LPLN2	L+P-N-	20	Fungi	Ascomycota	Leotiomycetes	Helotiales	Helotiales_fam_Incertae_sedis
ASV20	1HPHN9	L+P+N+	20	Fungi	Basidiomycota	Tremellomycetes	Trichosporonales	Trichosporonaceae	Apiotrichum	xylopini
ASV21	2HPLN10	L-P+N-	20	Fungi	Ascomycota	Sordariomycetes	Hypocreales
ASV211	1LPHN4	L+P-N+	20	Fungi	Ascomycota	Sordariomycetes	Hypocreales	Hypocreales_fam_Incertae_sedis	Acremonium	nepalense
ASV212	1LPLN6	L+P-N-	20	Fungi	Ascomycota	Sordariomycetes	Hypocreales	Nectriaceae	Ilyonectria
ASV231	1LPHN3	L+P-N+	20	Fungi	Mucoromycota
ASV25	1LPLN3	L+P-N-	20	Fungi	Ascomycota	Dothideomycetes	Pleosporales	Didymellaceae
ASV261	2LPLN8	L-P-N-	20	Fungi	Ascomycota	Leotiomycetes	Helotiales	Helotiales_fam_Incertae_sedis	Leohumicola
ASV27	1LPHN9	L+P-N+	20	Fungi	Ascomycota	Dothideomycetes	Capnodiales	Cladosporiaceae	Cladosporium	ramotenellum
ASV271	1LPLN1	L+P-N-	20	Fungi	Ascomycota
ASV292	1HPLN4	L+P+N-	20	Fungi	Mucoromycota	Glomeromycetes	Glomerales	Glomeraceae	Dominikia	duoreactiva
ASV298	1HPHN8	L+P+N+	20	Fungi	Basidiomycota	Tremellomycetes	Tremellales	Bulleribasidiaceae	Vishniacozyma	carnescens
ASV40	1HPLN5	L+P+N-	20	Fungi	Mucoromycota	Glomeromycetes	Glomerales	Glomeraceae	Dominikia	achra
ASV409	2HPLN7	L-P+N-	20	Fungi	Ascomycota	Dothideomycetes	Pleosporales	Didymellaceae	Didymella
ASV42	1HPHN2	L+P+N+	20	Fungi	Ascomycota	Sordariomycetes	Hypocreales	Hypocreales_fam_Incertae_sedis	Acremonium	nepalense
ASV42	2HPLN7	L-P+N-	20	Fungi	Ascomycota	Sordariomycetes	Hypocreales	Hypocreales_fam_Incertae_sedis	Acremonium	nepalense
ASV443	1	Initial	20	Fungi	Basidiomycota	Dacrymycetes
ASV446	1HPLN2	L+P+N-	20	Fungi	Mucoromycota	Glomeromycetes	Diversisporales
ASV448	1HPLN8	L+P+N-	20	Fungi	Ascomycota	Dothideomycetes	Capnodiales	Cladosporiaceae	Cladosporium	austrohemisphaericum
ASV45	1LPHN4	L+P-N+	20	Fungi	Mucoromycota	Glomeromycetes	Glomerales	Glomeraceae	Dominikia	achra
ASV450	1LPLN9	L+P-N-	20	Fungi	Mucoromycota	Glomeromycetes	Glomerales	Glomeraceae	Glomus	macrocarpum
ASV451	2LPHN10	L-P-N+	20	Fungi	Rozellomycota
ASV452	2LPHN4	L-P-N+	20	Fungi	Basidiomycota
ASV453	2LPLN9	L-P-N-	20	Fungi	Ascomycota	Dothideomycetes	Capnodiales
ASV454	5	Initial	20	Fungi	Basidiomycota	Tremellomycetes	Trichosporonales	Trichosporonaceae	Apiotrichum	dehoogii
ASV48	2HPLN7	L-P+N-	20	Fungi	Ascomycota	Sordariomycetes	Hypocreales	Hypocreales_fam_Incertae_sedis
ASV50	1HPLN2	L+P+N-	20	Fungi	Ascomycota	Sordariomycetes	Hypocreales	Nectriaceae	Ilyonectria	macrodidyma
ASV55	1HPHN8	L+P+N+	20	Fungi	Ascomycota	Dothideomycetes	Pleosporales	Didymellaceae
ASV6	1LPLN5	L+P-N-	20	Fungi	Ascomycota	Leotiomycetes	Helotiales	Helotiaceae	Tetracladium	marchalianum
ASV6	1LPLN1	L+P-N-	20	Fungi	Ascomycota	Leotiomycetes	Helotiales	Helotiaceae	Tetracladium	marchalianum
ASV64	1HPHN6	L+P+N+	20	Fungi	Ascomycota	Sordariomycetes	Xylariales	Microdochiaceae	Idriella	lunata
ASV82	1HPLN5	L+P+N-	20	Fungi	Mucoromycota	Glomeromycetes	Glomerales	Glomeraceae	Dominikia	duoreactiva
ASV84	2LPHN8	L-P-N+	20	Fungi	Ascomycota	Dothideomycetes	Capnodiales	Cladosporiaceae	Cladosporium	delicatulum
ASV84	1HPLN6	L+P+N-	20	Fungi	Ascomycota	Dothideomycetes	Capnodiales	Cladosporiaceae	Cladosporium	delicatulum
ASV100	1LPLN5	L+P-N-	19	Fungi	Ascomycota
ASV115	1HPLN3	L+P+N-	19	Fungi	Ascomycota	Leotiomycetes	Helotiales
ASV12	2LPLN10	L-P-N-	19	Fungi	Basidiomycota	Tremellomycetes	Trichosporonales	Trichosporonaceae	Apiotrichum	porosum
ASV13	1HPHN6	L+P+N+	19	Fungi	Basidiomycota	Tremellomycetes	Tremellales	Rhynchogastremataceae	Papiliotrema	flavescens
ASV13	1HPLN4	L+P+N-	19	Fungi	Basidiomycota	Tremellomycetes	Tremellales	Rhynchogastremataceae	Papiliotrema	flavescens
ASV13	1LPLN9	L+P-N-	19	Fungi	Basidiomycota	Tremellomycetes	Tremellales	Rhynchogastremataceae	Papiliotrema	flavescens
ASV141	1LPHN9	L+P-N+	19	Fungi	Basidiomycota
ASV145	1HPHN2	L+P+N+	19	Fungi	Ascomycota	Sordariomycetes	Hypocreales	Hypocreales_fam_Incertae_sedis
ASV149	1HPHN7	L+P+N+	19	Fungi	Basidiomycota	Microbotryomycetes	Leucosporidiales	Leucosporidiaceae	Leucosporidium	yakuticum
ASV153	2HPHN9	L-P+N+	19	Fungi	Ascomycota	Dothideomycetes	Pleosporales	Didymellaceae
ASV166	2HPHN9	L-P+N+	19	Fungi	Ascomycota	Dothideomycetes	Capnodiales	Cladosporiaceae	Cladosporium
ASV175	1LPLN3	L+P-N-	19	Fungi	Rozellomycota	Rozellomycotina_cls_Incertae_sedis	GS07
ASV21	1LPHN7	L+P-N+	19	Fungi	Ascomycota	Sordariomycetes	Hypocreales
ASV233	1LPHN5	L+P-N+	19	Fungi	Ascomycota	Dothideomycetes	Pleosporales	Didymellaceae
ASV24	1LPLN9	L+P-N-	19	Fungi	Ascomycota	Sordariomycetes	Hypocreales	Hypocreales_fam_Incertae_sedis	Acremonium	nepalense
ASV24	1LPLN10	L+P-N-	19	Fungi	Ascomycota	Sordariomycetes	Hypocreales	Hypocreales_fam_Incertae_sedis	Acremonium	nepalense
ASV24	1HPLN7	L+P+N-	19	Fungi	Ascomycota	Sordariomycetes	Hypocreales	Hypocreales_fam_Incertae_sedis	Acremonium	nepalense
ASV25	2HPHN2	L-P+N+	19	Fungi	Ascomycota	Dothideomycetes	Pleosporales	Didymellaceae
ASV253	1	Initial	19	Fungi	Basidiomycota	Tremellomycetes	Tremellales	Phaeotremellaceae	Phaeotremella
ASV257	2HPHN1	L-P+N+	19	Fungi	Basidiomycota
ASV284	2LPHN6	L-P-N+	19	Fungi	Ascomycota	Sordariomycetes	Hypocreales	Hypocreales_fam_Incertae_sedis	Gliocladium	cibotii
ASV31	1HPLN10	L+P+N-	19	Fungi	Ascomycota	Leotiomycetes	Helotiales	Helotiales_fam_Incertae_sedis
ASV42	2LPHN6	L-P-N+	19	Fungi	Ascomycota	Sordariomycetes	Hypocreales	Hypocreales_fam_Incertae_sedis	Acremonium	nepalense
ASV42	2HPHN8	L-P+N+	19	Fungi	Ascomycota	Sordariomycetes	Hypocreales	Hypocreales_fam_Incertae_sedis	Acremonium	nepalense
ASV455	1HPHN3	L+P+N+	19	Fungi	Mucoromycota	Glomeromycetes	Glomerales	Glomeraceae	Dominikia
ASV460	1LPLN2	L+P-N-	19	Fungi	Ascomycota	Sordariomycetes	Xylariales	Microdochiaceae	Idriella	lunata
ASV48	2HPHN4	L-P+N+	19	Fungi	Ascomycota	Sordariomycetes	Hypocreales	Hypocreales_fam_Incertae_sedis
ASV48	1LPHN5	L+P-N+	19	Fungi	Ascomycota	Sordariomycetes	Hypocreales	Hypocreales_fam_Incertae_sedis
ASV55	1HPLN9	L+P+N-	19	Fungi	Ascomycota	Dothideomycetes	Pleosporales	Didymellaceae
ASV55	1HPLN7	L+P+N-	19	Fungi	Ascomycota	Dothideomycetes	Pleosporales	Didymellaceae
ASV6	2LPHN5	L-P-N+	19	Fungi	Ascomycota	Leotiomycetes	Helotiales	Helotiaceae	Tetracladium	marchalianum
ASV89	1HPLN4	L+P+N-	19	Fungi	Ascomycota	Eurotiomycetes	Eurotiales	Aspergillaceae	Penicillium	xanthomelinii
ASV93	1HPLN2	L+P+N-	19	Fungi	Ascomycota	Leotiomycetes	Helotiales
ASV12	1LPLN7	L+P-N-	18	Fungi	Basidiomycota	Tremellomycetes	Trichosporonales	Trichosporonaceae	Apiotrichum	porosum
ASV13	2HPHN6	L-P+N+	18	Fungi	Basidiomycota	Tremellomycetes	Tremellales	Rhynchogastremataceae	Papiliotrema	flavescens
ASV150	1HPLN6	L+P+N-	18	Fungi	Ascomycota	Dothideomycetes	Pleosporales	Cucurbitariaceae	Pyrenochaetopsis	leptospora
ASV154	2HPLN8	L-P+N-	18	Fungi	Ascomycota	Leotiomycetes	Helotiales
ASV167	1LPLN5	L+P-N-	18	Fungi	Ascomycota	Sordariomycetes	Hypocreales	Nectriaceae
ASV205	1LPLN10	L+P-N-	18	Fungi	Ascomycota	Sordariomycetes	Xylariales	Microdochiaceae	Idriella	lunata
ASV208	2	Initial	18	Fungi	Ascomycota	Saccharomycetes	Saccharomycetales	Trichomonascaceae	Sugiyamaella	paludigena
ASV21	2HPHN3	L-P+N+	18	Fungi	Ascomycota	Sordariomycetes	Hypocreales
ASV21	1HPHN5	L+P+N+	18	Fungi	Ascomycota	Sordariomycetes	Hypocreales
ASV24	2HPLN8	L-P+N-	18	Fungi	Ascomycota	Sordariomycetes	Hypocreales	Hypocreales_fam_Incertae_sedis	Acremonium	nepalense
ASV24	1LPHN1	L+P-N+	18	Fungi	Ascomycota	Sordariomycetes	Hypocreales	Hypocreales_fam_Incertae_sedis	Acremonium	nepalense
ASV24	2LPLN5	L-P-N-	18	Fungi	Ascomycota	Sordariomycetes	Hypocreales	Hypocreales_fam_Incertae_sedis	Acremonium	nepalense
ASV27	1LPLN2	L+P-N-	18	Fungi	Ascomycota	Dothideomycetes	Capnodiales	Cladosporiaceae	Cladosporium	ramotenellum
ASV285	2HPLN6	L-P+N-	18	Fungi	Ascomycota	Leotiomycetes	Helotiales	Helotiales_fam_Incertae_sedis	Leohumicola
ASV292	1LPLN7	L+P-N-	18	Fungi	Mucoromycota	Glomeromycetes	Glomerales	Glomeraceae	Dominikia	duoreactiva
ASV311	1LPHN10	L+P-N+	18	Fungi	Ascomycota	Sordariomycetes	Hypocreales	Nectriaceae	Ilyonectria	macrodidyma
ASV347	1HPHN2	L+P+N+	18	Fungi	Mucoromycota	Glomeromycetes	Diversisporales
ASV42	2LPHN4	L-P-N+	18	Fungi	Ascomycota	Sordariomycetes	Hypocreales	Hypocreales_fam_Incertae_sedis	Acremonium	nepalense
ASV42	2HPLN5	L-P+N-	18	Fungi	Ascomycota	Sordariomycetes	Hypocreales	Hypocreales_fam_Incertae_sedis	Acremonium	nepalense
ASV46	1HPLN10	L+P+N-	18	Fungi	Ascomycota	Dothideomycetes	Capnodiales	Cladosporiaceae	Cladosporium
ASV467	1HPLN4	L+P+N-	18	Fungi	Basidiomycota	Agaricomycetes
ASV469	1LPHN4	L+P-N+	18	Fungi	Mucoromycota	Glomeromycetes	Diversisporales	Diversisporaceae	Diversispora
ASV471	1LPLN3	L+P-N-	18	Fungi	Mucoromycota	Glomeromycetes	Glomerales	Glomeraceae	Dominikia
ASV473	1LPLN6	L+P-N-	18	Fungi	Ascomycota	Leotiomycetes	Helotiales
ASV475	2HPLN3	L-P+N-	18	Fungi	Ascomycota	Dothideomycetes	Pleosporales	Didymellaceae
ASV477	2LPHN10	L-P-N+	18	Fungi	Rozellomycota
ASV479	2LPHN9	L-P-N+	18	Fungi	Rozellomycota
ASV50	1LPHN6	L+P-N+	18	Fungi	Ascomycota	Sordariomycetes	Hypocreales	Nectriaceae	Ilyonectria	macrodidyma
ASV55	1HPLN3	L+P+N-	18	Fungi	Ascomycota	Dothideomycetes	Pleosporales	Didymellaceae
ASV57	2LPHN3	L-P-N+	18	Fungi	Ascomycota	Sordariomycetes	Hypocreales	Nectriaceae	Ilyonectria
ASV57	1LPLN3	L+P-N-	18	Fungi	Ascomycota	Sordariomycetes	Hypocreales	Nectriaceae	Ilyonectria
ASV57	2HPLN10	L-P+N-	18	Fungi	Ascomycota	Sordariomycetes	Hypocreales	Nectriaceae	Ilyonectria
ASV57	1LPLN2	L+P-N-	18	Fungi	Ascomycota	Sordariomycetes	Hypocreales	Nectriaceae	Ilyonectria
ASV57	1LPLN4	L+P-N-	18	Fungi	Ascomycota	Sordariomycetes	Hypocreales	Nectriaceae	Ilyonectria
ASV63	1LPLN2	L+P-N-	18	Fungi	Ascomycota	Sordariomycetes	Hypocreales	Nectriaceae	Ilyonectria	macrodidyma
ASV66	2LPHN8	L-P-N+	18	Fungi	Ascomycota	Leotiomycetes	Helotiales	Helotiaceae	Tetracladium
ASV7	2LPHN1	L-P-N+	18	Fungi	Basidiomycota	Tremellomycetes	Tremellales	Trimorphomycetaceae	Saitozyma	podzolica
ASV78	1LPLN4	L+P-N-	18	Fungi	Ascomycota	Dothideomycetes	Pleosporales	Didymellaceae	Didymella	anserina
ASV8	1HPHN10	L+P+N+	18	Fungi	Ascomycota	Dothideomycetes	Capnodiales	Cladosporiaceae	Cladosporium	delicatulum
ASV89	1LPHN3	L+P-N+	18	Fungi	Ascomycota	Eurotiomycetes	Eurotiales	Aspergillaceae	Penicillium	xanthomelinii
ASV93	1LPHN3	L+P-N+	18	Fungi	Ascomycota	Leotiomycetes	Helotiales
ASV96	2LPHN5	L-P-N+	18	Fungi	Ascomycota	Dothideomycetes	Capnodiales
ASV10	1HPLN8	L+P+N-	17	Fungi	Ascomycota	Sordariomycetes	Hypocreales	Nectriaceae	Ilyonectria	macrodidyma
ASV102	1HPLN5	L+P+N-	17	Fungi	Ascomycota	Sordariomycetes	Xylariales	Microdochiaceae	Idriella	lunata
ASV12	2HPLN6	L-P+N-	17	Fungi	Basidiomycota	Tremellomycetes	Trichosporonales	Trichosporonaceae	Apiotrichum	porosum
ASV122	1LPHN2	L+P-N+	17	Fungi	Ascomycota	Sordariomycetes	Hypocreales	Nectriaceae	Dactylonectria
ASV14	1LPLN10	L+P-N-	17	Fungi	Ascomycota	Sordariomycetes	Hypocreales	Nectriaceae	Dactylonectria	amazonica
ASV14	2LPHN8	L-P-N+	17	Fungi	Ascomycota	Sordariomycetes	Hypocreales	Nectriaceae	Dactylonectria	amazonica
ASV142	1LPLN2	L+P-N-	17	Fungi	Ascomycota	Sordariomycetes	Hypocreales	Nectriaceae	Ilyonectria	macrodidyma
ASV15	2LPHN3	L-P-N+	17	Fungi	Basidiomycota	Tremellomycetes	Trichosporonales	Trichosporonaceae	Cutaneotrichosporon	moniliiforme
ASV152	1LPLN2	L+P-N-	17	Fungi	Ascomycota	Dothideomycetes	Capnodiales	Cladosporiaceae	Cladosporium
ASV164	2HPHN4	L-P+N+	17	Fungi	Rozellomycota	Rozellomycotina_cls_Incertae_sedis	GS08
ASV166	1LPLN3	L+P-N-	17	Fungi	Ascomycota	Dothideomycetes	Capnodiales	Cladosporiaceae	Cladosporium
ASV203	1LPHN9	L+P-N+	17	Fungi	Ascomycota	Sordariomycetes	Xylariales	Microdochiaceae	Idriella	lunata
ASV21	1HPLN9	L+P+N-	17	Fungi	Ascomycota	Sordariomycetes	Hypocreales
ASV234	1LPLN1	L+P-N-	17	Fungi	Basidiomycota	Microbotryomycetes	Leucosporidiales	Leucosporidiaceae	Leucosporidium	yakuticum
ASV236	1LPLN10	L+P-N-	17	Fungi	Ascomycota	Eurotiomycetes	Eurotiales	Aspergillaceae	Penicillium	kongii
ASV24	2HPLN9	L-P+N-	17	Fungi	Ascomycota	Sordariomycetes	Hypocreales	Hypocreales_fam_Incertae_sedis	Acremonium	nepalense
ASV242	1HPLN9	L+P+N-	17	Fungi	Ascomycota	Eurotiomycetes	Eurotiales	Aspergillaceae	Penicillium
ASV242	1HPLN6	L+P+N-	17	Fungi	Ascomycota	Eurotiomycetes	Eurotiales	Aspergillaceae	Penicillium
ASV25	1HPHN5	L+P+N+	17	Fungi	Ascomycota	Dothideomycetes	Pleosporales	Didymellaceae
ASV25	2LPLN10	L-P-N-	17	Fungi	Ascomycota	Dothideomycetes	Pleosporales	Didymellaceae
ASV263	1HPHN8	L+P+N+	17	Fungi	Mucoromycota	Glomeromycetes	Diversisporales	Diversisporaceae	Diversispora
ASV271	1LPLN2	L+P-N-	17	Fungi	Ascomycota
ASV285	1HPLN3	L+P+N-	17	Fungi	Ascomycota	Leotiomycetes	Helotiales	Helotiales_fam_Incertae_sedis	Leohumicola
ASV308	1LPHN4	L+P-N+	17	Fungi	Ascomycota	Sordariomycetes	Hypocreales	Nectriaceae	Ilyonectria	macrodidyma
ASV391	2HPHN2	L-P+N+	17	Fungi	Mucoromycota	Glomeromycetes	Diversisporales
ASV40	1LPHN4	L+P-N+	17	Fungi	Mucoromycota	Glomeromycetes	Glomerales	Glomeraceae	Dominikia	achra
ASV42	2LPHN5	L-P-N+	17	Fungi	Ascomycota	Sordariomycetes	Hypocreales	Hypocreales_fam_Incertae_sedis	Acremonium	nepalense
ASV444	1LPLN10	L+P-N-	17	Fungi	Mucoromycota	Glomeromycetes	Diversisporales	Diversisporaceae	Diversispora
ASV461	2LPHN2	L-P-N+	17	Fungi	Rozellomycota	Rozellomycotina_cls_Incertae_sedis	GS08
ASV481	1HPHN4	L+P+N+	17	Fungi	Mucoromycota	Glomeromycetes	Diversisporales	Diversisporaceae	Diversispora
ASV484	1HPLN5	L+P+N-	17	Fungi	Ascomycota	Dothideomycetes	Capnodiales	Cladosporiaceae	Cladosporium	austrohemisphaericum
ASV488	1LPHN6	L+P-N+	17	Fungi	Ascomycota	Leotiomycetes	Helotiales	Sclerotiniaceae	Botryotinia	pelargonii
ASV489	1LPLN9	L+P-N-	17	Fungi	Mucoromycota	Glomeromycetes	Diversisporales	Diversisporaceae	Diversispora
ASV490	2HPHN3	L-P+N+	17	Fungi	Ascomycota	Sordariomycetes	Sordariales	Lasiosphaeriaceae	Podospora	dimorpha
ASV494	3	Initial	17	Fungi	Chytridiomycota	Rhizophydiomycetes	Rhizophydiales	Kappamycetaceae	Kappamyces
ASV50	1LPLN8	L+P-N-	17	Fungi	Ascomycota	Sordariomycetes	Hypocreales	Nectriaceae	Ilyonectria	macrodidyma
ASV57	1LPLN9	L+P-N-	17	Fungi	Ascomycota	Sordariomycetes	Hypocreales	Nectriaceae	Ilyonectria
ASV6	2LPHN8	L-P-N+	17	Fungi	Ascomycota	Leotiomycetes	Helotiales	Helotiaceae	Tetracladium	marchalianum
ASV60	2LPHN8	L-P-N+	17	Fungi	Ascomycota	Dothideomycetes	Capnodiales	Cladosporiaceae	Cladosporium	ramotenellum
ASV60	1HPLN1	L+P+N-	17	Fungi	Ascomycota	Dothideomycetes	Capnodiales	Cladosporiaceae	Cladosporium	ramotenellum
ASV64	1HPLN3	L+P+N-	17	Fungi	Ascomycota	Sordariomycetes	Xylariales	Microdochiaceae	Idriella	lunata
ASV7	1HPLN10	L+P+N-	17	Fungi	Basidiomycota	Tremellomycetes	Tremellales	Trimorphomycetaceae	Saitozyma	podzolica
ASV9	2LPHN9	L-P-N+	17	Fungi	Ascomycota	Sordariomycetes	Hypocreales	Nectriaceae
ASV106	2HPHN9	L-P+N+	16	Fungi	Ascomycota	Sordariomycetes	Hypocreales	Nectriaceae	Ilyonectria
ASV12	1HPLN7	L+P+N-	16	Fungi	Basidiomycota	Tremellomycetes	Trichosporonales	Trichosporonaceae	Apiotrichum	porosum
ASV135	2HPLN6	L-P+N-	16	Fungi	Ascomycota	Leotiomycetes	Helotiales	Helotiales_fam_Incertae_sedis
ASV145	1LPHN6	L+P-N+	16	Fungi	Ascomycota	Sordariomycetes	Hypocreales	Hypocreales_fam_Incertae_sedis
ASV15	1LPHN1	L+P-N+	16	Fungi	Basidiomycota	Tremellomycetes	Trichosporonales	Trichosporonaceae	Cutaneotrichosporon	moniliiforme
ASV15	1HPLN3	L+P+N-	16	Fungi	Basidiomycota	Tremellomycetes	Trichosporonales	Trichosporonaceae	Cutaneotrichosporon	moniliiforme
ASV155	1LPHN7	L+P-N+	16	Fungi	Ascomycota	Sordariomycetes	Hypocreales	Nectriaceae	Dactylonectria
ASV155	1LPHN8	L+P-N+	16	Fungi	Ascomycota	Sordariomycetes	Hypocreales	Nectriaceae	Dactylonectria
ASV19	2HPHN10	L-P+N+	16	Fungi	Ascomycota	Sordariomycetes	Hypocreales	Nectriaceae	Dactylonectria	amazonica
ASV20	1LPHN4	L+P-N+	16	Fungi	Basidiomycota	Tremellomycetes	Trichosporonales	Trichosporonaceae	Apiotrichum	xylopini
ASV208	2LPHN2	L-P-N+	16	Fungi	Ascomycota	Saccharomycetes	Saccharomycetales	Trichomonascaceae	Sugiyamaella	paludigena
ASV21	2LPHN1	L-P-N+	16	Fungi	Ascomycota	Sordariomycetes	Hypocreales
ASV24	2LPHN1	L-P-N+	16	Fungi	Ascomycota	Sordariomycetes	Hypocreales	Hypocreales_fam_Incertae_sedis	Acremonium	nepalense
ASV24	2HPLN10	L-P+N-	16	Fungi	Ascomycota	Sordariomycetes	Hypocreales	Hypocreales_fam_Incertae_sedis	Acremonium	nepalense
ASV25	1LPHN8	L+P-N+	16	Fungi	Ascomycota	Dothideomycetes	Pleosporales	Didymellaceae
ASV25	2LPLN8	L-P-N-	16	Fungi	Ascomycota	Dothideomycetes	Pleosporales	Didymellaceae
ASV25	1LPHN1	L+P-N+	16	Fungi	Ascomycota	Dothideomycetes	Pleosporales	Didymellaceae
ASV262	2HPLN3	L-P+N-	16	Fungi	Ascomycota	Dothideomycetes	Pleosporales	Didymellaceae
ASV262	2LPLN4	L-P-N-	16	Fungi	Ascomycota	Dothideomycetes	Pleosporales	Didymellaceae
ASV266	2LPLN4	L-P-N-	16	Fungi	Basidiomycota	Tremellomycetes	Trichosporonales	Trichosporonaceae	Cutaneotrichosporon
ASV280	1LPLN8	L+P-N-	16	Fungi	Mucoromycota	Glomeromycetes	Glomerales	Glomeraceae
ASV29	1HPLN7	L+P+N-	16	Fungi	Ascomycota	Leotiomycetes	Helotiales	Sclerotiniaceae	Botryotinia	pelargonii
ASV290	2HPLN4	L-P+N-	16	Fungi	Ascomycota	Sordariomycetes	Hypocreales	Nectriaceae	Fusarium
ASV300	1HPHN6	L+P+N+	16	Fungi	Ascomycota	Leotiomycetes	Helotiales	Helotiaceae	Tetracladium
ASV359	1HPHN7	L+P+N+	16	Fungi	Ascomycota	Leotiomycetes	Helotiales	Dermateaceae	Pseudofabraea	citricarpa
ASV396	1LPLN3	L+P-N-	16	Fungi	Ascomycota	Dothideomycetes	Capnodiales	Cladosporiaceae	Cladosporium	halotolerans
ASV40	1LPLN4	L+P-N-	16	Fungi	Mucoromycota	Glomeromycetes	Glomerales	Glomeraceae	Dominikia	achra
ASV48	2HPLN10	L-P+N-	16	Fungi	Ascomycota	Sordariomycetes	Hypocreales	Hypocreales_fam_Incertae_sedis
ASV498	1HPLN1	L+P+N-	16	Fungi	Mucoromycota	Glomeromycetes	Glomerales	Glomeraceae	Dominikia
ASV50	1LPHN10	L+P-N+	16	Fungi	Ascomycota	Sordariomycetes	Hypocreales	Nectriaceae	Ilyonectria	macrodidyma
ASV502	1LPHN6	L+P-N+	16	Fungi	Mucoromycota	Glomeromycetes	Glomerales	Glomeraceae	Dominikia	achra
ASV508	2HPHN9	L-P+N+	16	Fungi	Ascomycota	Sordariomycetes	Xylariales	Microdochiaceae	Idriella	lunata
ASV512	2LPLN9	L-P-N-	16	Fungi	Ascomycota	Leotiomycetes	Helotiales	Helotiaceae	Tetracladium	furcatum
ASV57	1LPLN6	L+P-N-	16	Fungi	Ascomycota	Sordariomycetes	Hypocreales	Nectriaceae	Ilyonectria
ASV6	1HPHN9	L+P+N+	16	Fungi	Ascomycota	Leotiomycetes	Helotiales	Helotiaceae	Tetracladium	marchalianum
ASV60	1LPLN5	L+P-N-	16	Fungi	Ascomycota	Dothideomycetes	Capnodiales	Cladosporiaceae	Cladosporium	ramotenellum
ASV62	1LPLN4	L+P-N-	16	Fungi	Ascomycota	Sordariomycetes	Hypocreales	Nectriaceae
ASV63	1HPHN7	L+P+N+	16	Fungi	Ascomycota	Sordariomycetes	Hypocreales	Nectriaceae	Ilyonectria	macrodidyma
ASV63	1LPLN8	L+P-N-	16	Fungi	Ascomycota	Sordariomycetes	Hypocreales	Nectriaceae	Ilyonectria	macrodidyma
ASV8	2LPLN2	L-P-N-	16	Fungi	Ascomycota	Dothideomycetes	Capnodiales	Cladosporiaceae	Cladosporium	delicatulum
ASV9	1HPHN4	L+P+N+	16	Fungi	Ascomycota	Sordariomycetes	Hypocreales	Nectriaceae
ASV100	2LPLN3	L-P-N-	15	Fungi	Ascomycota
ASV100	1HPHN6	L+P+N+	15	Fungi	Ascomycota
ASV108	2LPLN3	L-P-N-	15	Fungi	Ascomycota	Pezizomycetes	Pezizales	Pyronemataceae	Geopyxis	delectans
ASV108	1HPLN3	L+P+N-	15	Fungi	Ascomycota	Pezizomycetes	Pezizales	Pyronemataceae	Geopyxis	delectans
ASV12	1HPHN8	L+P+N+	15	Fungi	Basidiomycota	Tremellomycetes	Trichosporonales	Trichosporonaceae	Apiotrichum	porosum
ASV12	2HPHN9	L-P+N+	15	Fungi	Basidiomycota	Tremellomycetes	Trichosporonales	Trichosporonaceae	Apiotrichum	porosum
ASV122	1LPHN3	L+P-N+	15	Fungi	Ascomycota	Sordariomycetes	Hypocreales	Nectriaceae	Dactylonectria
ASV122	1HPHN7	L+P+N+	15	Fungi	Ascomycota	Sordariomycetes	Hypocreales	Nectriaceae	Dactylonectria
ASV13	2HPLN6	L-P+N-	15	Fungi	Basidiomycota	Tremellomycetes	Tremellales	Rhynchogastremataceae	Papiliotrema	flavescens
ASV135	1HPLN8	L+P+N-	15	Fungi	Ascomycota	Leotiomycetes	Helotiales	Helotiales_fam_Incertae_sedis
ASV135	1HPHN3	L+P+N+	15	Fungi	Ascomycota	Leotiomycetes	Helotiales	Helotiales_fam_Incertae_sedis
ASV135	1HPLN6	L+P+N-	15	Fungi	Ascomycota	Leotiomycetes	Helotiales	Helotiales_fam_Incertae_sedis
ASV148	1LPLN8	L+P-N-	15	Fungi	Ascomycota	Dothideomycetes	Capnodiales	Mycosphaerellaceae	Mycosphaerella	tassiana
ASV149	1HPLN9	L+P+N-	15	Fungi	Basidiomycota	Microbotryomycetes	Leucosporidiales	Leucosporidiaceae	Leucosporidium	yakuticum
ASV15	1LPLN2	L+P-N-	15	Fungi	Basidiomycota	Tremellomycetes	Trichosporonales	Trichosporonaceae	Cutaneotrichosporon	moniliiforme
ASV17	2HPHN2	L-P+N+	15	Fungi	Mucoromycota	Glomeromycetes	Glomerales	Glomeraceae	Dominikia	duoreactiva
ASV185	1HPLN4	L+P+N-	15	Fungi	Ascomycota	Sordariomycetes	Xylariales	Microdochiaceae	Idriella	lunata
ASV190	1HPLN2	L+P+N-	15	Fungi	Ascomycota	Leotiomycetes	Helotiales	Helotiales_fam_Incertae_sedis
ASV205	1LPLN3	L+P-N-	15	Fungi	Ascomycota	Sordariomycetes	Xylariales	Microdochiaceae	Idriella	lunata
ASV21	2LPLN1	L-P-N-	15	Fungi	Ascomycota	Sordariomycetes	Hypocreales
ASV21	2LPHN9	L-P-N+	15	Fungi	Ascomycota	Sordariomycetes	Hypocreales
ASV219	2HPLN7	L-P+N-	15	Fungi	Ascomycota	Dothideomycetes	Pleosporales	Didymellaceae
ASV232	1HPLN1	L+P+N-	15	Fungi	Basidiomycota	Microbotryomycetes	Leucosporidiales	Leucosporidiaceae	Leucosporidium	yakuticum
ASV256	2HPHN6	L-P+N+	15	Fungi	Basidiomycota	Tremellomycetes	Trichosporonales	Trichosporonaceae	Cutaneotrichosporon	jirovecii
ASV310	1HPLN4	L+P+N-	15	Fungi	Mucoromycota	Glomeromycetes	Glomerales	Glomeraceae	Dominikia
ASV314	1	Initial	15	Fungi	Ascomycota	Saccharomycetes	Saccharomycetales	Trichomonascaceae
ASV314	3	Initial	15	Fungi	Ascomycota	Saccharomycetes	Saccharomycetales	Trichomonascaceae
ASV334	1HPLN2	L+P+N-	15	Fungi	Ascomycota	Dothideomycetes	Capnodiales	Cladosporiaceae	Cladosporium
ASV343	1LPLN3	L+P-N-	15	Fungi	Ascomycota	Sordariomycetes	Hypocreales	Nectriaceae	Ilyonectria	macrodidyma
ASV347	1LPLN5	L+P-N-	15	Fungi	Mucoromycota	Glomeromycetes	Diversisporales
ASV370	1	Initial	15	Fungi	Ascomycota	Saccharomycetes	Saccharomycetales	Dipodascaceae
ASV373	1LPLN1	L+P-N-	15	Fungi	Ascomycota	Leotiomycetes	Helotiales	Sclerotiniaceae	Botryotinia	pelargonii
ASV42	2LPLN10	L-P-N-	15	Fungi	Ascomycota	Sordariomycetes	Hypocreales	Hypocreales_fam_Incertae_sedis	Acremonium	nepalense
ASV483	1HPHN8	L+P+N+	15	Fungi	Basidiomycota
ASV50	1LPHN3	L+P-N+	15	Fungi	Ascomycota	Sordariomycetes	Hypocreales	Nectriaceae	Ilyonectria	macrodidyma
ASV519	1LPHN10	L+P-N+	15	Fungi	Mucoromycota
ASV520	1LPHN4	L+P-N+	15	Fungi	Ascomycota	Dothideomycetes	Capnodiales	Cladosporiaceae	Cladosporium	delicatulum
ASV521	1LPHN9	L+P-N+	15	Fungi	Ascomycota	Dothideomycetes	Pleosporales	Didymellaceae
ASV522	1LPLN10	L+P-N-	15	Fungi	Ascomycota	Dothideomycetes	Pleosporales	Didymellaceae
ASV524	2HPHN10	L-P+N+	15	Fungi	Basidiomycota	Tremellomycetes	Tremellales	Bulleribasidiaceae	Vishniacozyma
ASV525	2HPHN4	L-P+N+	15	Fungi	Ascomycota	Dothideomycetes	Pleosporales	Cucurbitariaceae	Pyrenochaeta	inflorescentiae
ASV528	2LPLN1	L-P-N-	15	Fungi	Basidiomycota	Tremellomycetes	Trichosporonales	Trichosporonaceae	Apiotrichum	xylopini
ASV56	2LPLN8	L-P-N-	15	Fungi	Ascomycota	Dothideomycetes	Capnodiales	Cladosporiaceae	Cladosporium	langeronii
ASV57	1HPHN7	L+P+N+	15	Fungi	Ascomycota	Sordariomycetes	Hypocreales	Nectriaceae	Ilyonectria
ASV63	1LPHN3	L+P-N+	15	Fungi	Ascomycota	Sordariomycetes	Hypocreales	Nectriaceae	Ilyonectria	macrodidyma
ASV63	1LPHN2	L+P-N+	15	Fungi	Ascomycota	Sordariomycetes	Hypocreales	Nectriaceae	Ilyonectria	macrodidyma
ASV65	1HPHN3	L+P+N+	15	Fungi	Ascomycota	Dothideomycetes	Pleosporales	Didymellaceae
ASV66	2LPHN9	L-P-N+	15	Fungi	Ascomycota	Leotiomycetes	Helotiales	Helotiaceae	Tetracladium
ASV66	1LPLN6	L+P-N-	15	Fungi	Ascomycota	Leotiomycetes	Helotiales	Helotiaceae	Tetracladium
ASV84	1HPLN3	L+P+N-	15	Fungi	Ascomycota	Dothideomycetes	Capnodiales	Cladosporiaceae	Cladosporium	delicatulum
ASV85	2LPHN10	L-P-N+	15	Fungi	Basidiomycota	Tremellomycetes	Tremellales	Bulleribasidiaceae	Vishniacozyma
ASV9	1HPLN2	L+P+N-	15	Fungi	Ascomycota	Sordariomycetes	Hypocreales	Nectriaceae
ASV97	1HPLN1	L+P+N-	15	Fungi	Ascomycota	Leotiomycetes	Helotiales	Helotiales_fam_Incertae_sedis	Leohumicola
ASV97	1HPLN6	L+P+N-	15	Fungi	Ascomycota	Leotiomycetes	Helotiales	Helotiales_fam_Incertae_sedis	Leohumicola
ASV1	1LPHN2	L+P-N+	14	Fungi	Ascomycota	Dothideomycetes	Pleosporales	Didymellaceae
ASV106	1HPHN7	L+P+N+	14	Fungi	Ascomycota	Sordariomycetes	Hypocreales	Nectriaceae	Ilyonectria
ASV107	2HPLN7	L-P+N-	14	Fungi	Ascomycota	Sordariomycetes	Hypocreales	Hypocreales_fam_Incertae_sedis	Acremonium	nepalense
ASV110	1LPHN7	L+P-N+	14	Fungi	Ascomycota	Dothideomycetes	Capnodiales	Cladosporiaceae	Cladosporium	delicatulum
ASV125	2LPLN1	L-P-N-	14	Fungi	Ascomycota	Sordariomycetes	Hypocreales	Hypocreales_fam_Incertae_sedis	Gliocladium	cibotii
ASV127	1LPLN10	L+P-N-	14	Fungi	Ascomycota	Leotiomycetes	Helotiales	Dermateaceae	Pseudofabraea	citricarpa
ASV13	1HPHN2	L+P+N+	14	Fungi	Basidiomycota	Tremellomycetes	Tremellales	Rhynchogastremataceae	Papiliotrema	flavescens
ASV14	1HPHN4	L+P+N+	14	Fungi	Ascomycota	Sordariomycetes	Hypocreales	Nectriaceae	Dactylonectria	amazonica
ASV149	1HPLN3	L+P+N-	14	Fungi	Basidiomycota	Microbotryomycetes	Leucosporidiales	Leucosporidiaceae	Leucosporidium	yakuticum
ASV149	1HPLN1	L+P+N-	14	Fungi	Basidiomycota	Microbotryomycetes	Leucosporidiales	Leucosporidiaceae	Leucosporidium	yakuticum
ASV152	1HPLN2	L+P+N-	14	Fungi	Ascomycota	Dothideomycetes	Capnodiales	Cladosporiaceae	Cladosporium
ASV166	1HPHN9	L+P+N+	14	Fungi	Ascomycota	Dothideomycetes	Capnodiales	Cladosporiaceae	Cladosporium
ASV182	2HPHN5	L-P+N+	14	Fungi	Ascomycota
ASV20	1HPHN10	L+P+N+	14	Fungi	Basidiomycota	Tremellomycetes	Trichosporonales	Trichosporonaceae	Apiotrichum	xylopini
ASV207	1HPLN7	L+P+N-	14	Fungi	Ascomycota	Dothideomycetes	Pleosporales	Didymellaceae	Didymella
ASV21	2LPLN7	L-P-N-	14	Fungi	Ascomycota	Sordariomycetes	Hypocreales
ASV233	2LPLN8	L-P-N-	14	Fungi	Ascomycota	Dothideomycetes	Pleosporales	Didymellaceae
ASV24	1HPHN9	L+P+N+	14	Fungi	Ascomycota	Sordariomycetes	Hypocreales	Hypocreales_fam_Incertae_sedis	Acremonium	nepalense
ASV247	1HPHN2	L+P+N+	14	Fungi	Basidiomycota	Tremellomycetes	Tremellales	Bulleribasidiaceae	Vishniacozyma	heimaeyensis
ASV25	1HPHN9	L+P+N+	14	Fungi	Ascomycota	Dothideomycetes	Pleosporales	Didymellaceae
ASV258	1HPLN9	L+P+N-	14	Fungi	Ascomycota	Dothideomycetes	Capnodiales	Cladosporiaceae	Cladosporium
ASV266	2HPHN8	L-P+N+	14	Fungi	Basidiomycota	Tremellomycetes	Trichosporonales	Trichosporonaceae	Cutaneotrichosporon
ASV297	2LPLN5	L-P-N-	14	Fungi	Ascomycota	Sordariomycetes	Hypocreales	Hypocreales_fam_Incertae_sedis	Acremonium	nepalense
ASV340	2HPLN2	L-P+N-	14	Fungi	Ascomycota	Leotiomycetes	Helotiales	Helotiaceae	Tetracladium	marchalianum
ASV35	2LPHN2	L-P-N+	14	Fungi	Ascomycota	Sordariomycetes	Hypocreales	Nectriaceae	Ilyonectria	macrodidyma
ASV386	1HPLN1	L+P+N-	14	Fungi	Basidiomycota	Microbotryomycetes	Leucosporidiales	Leucosporidiaceae	Leucosporidium	yakuticum
ASV418	2LPHN4	L-P-N+	14	Fungi	Basidiomycota	Tremellomycetes	Trichosporonales	Trichosporonaceae	Cutaneotrichosporon	moniliiforme
ASV42	1HPLN2	L+P+N-	14	Fungi	Ascomycota	Sordariomycetes	Hypocreales	Hypocreales_fam_Incertae_sedis	Acremonium	nepalense
ASV46	1LPHN8	L+P-N+	14	Fungi	Ascomycota	Dothideomycetes	Capnodiales	Cladosporiaceae	Cladosporium
ASV49	1HPLN2	L+P+N-	14	Fungi	Ascomycota	Leotiomycetes	Helotiales	Helotiales_fam_Incertae_sedis	Mycoarthris	corallina
ASV50	1LPHN9	L+P-N+	14	Fungi	Ascomycota	Sordariomycetes	Hypocreales	Nectriaceae	Ilyonectria	macrodidyma
ASV51	5	Initial	14	Fungi	Ascomycota	Dothideomycetes	Capnodiales	Cladosporiaceae	Cladosporium	delicatulum
ASV529	1HPHN4	L+P+N+	14	Fungi	Mucoromycota	Glomeromycetes	Diversisporales	Diversisporaceae	Diversispora
ASV534	1HPLN3	L+P+N-	14	Fungi	Mucoromycota	Glomeromycetes	Glomerales	Glomeraceae	Glomus	macrocarpum
ASV537	1LPHN6	L+P-N+	14	Fungi	Ascomycota	Leotiomycetes	Helotiales	Dermateaceae
ASV538	1LPHN8	L+P-N+	14	Fungi	Rozellomycota	Rozellomycotina_cls_Incertae_sedis	GS07
ASV539	1LPLN4	L+P-N-	14	Fungi	Ascomycota	Dothideomycetes	Capnodiales	Cladosporiaceae	Cladosporium	austrohemisphaericum
ASV541	2HPHN2	L-P+N+	14	Fungi	Ascomycota	Sordariomycetes	Xylariales	Microdochiaceae	Idriella	lunata
ASV543	2HPHN7	L-P+N+	14	Fungi	Ascomycota	Dothideomycetes	Pleosporales	Cucurbitariaceae
ASV544	2HPLN9	L-P+N-	14	Fungi	Ascomycota	Sordariomycetes	Xylariales	Microdochiaceae	Idriella	lunata
ASV55	2HPLN9	L-P+N-	14	Fungi	Ascomycota	Dothideomycetes	Pleosporales	Didymellaceae
ASV57	1HPLN6	L+P+N-	14	Fungi	Ascomycota	Sordariomycetes	Hypocreales	Nectriaceae	Ilyonectria
ASV57	1LPHN9	L+P-N+	14	Fungi	Ascomycota	Sordariomycetes	Hypocreales	Nectriaceae	Ilyonectria
ASV65	1HPHN6	L+P+N+	14	Fungi	Ascomycota	Dothideomycetes	Pleosporales	Didymellaceae
ASV65	1LPHN5	L+P-N+	14	Fungi	Ascomycota	Dothideomycetes	Pleosporales	Didymellaceae
ASV8	2	Initial	14	Fungi	Ascomycota	Dothideomycetes	Capnodiales	Cladosporiaceae	Cladosporium	delicatulum
ASV97	1LPHN2	L+P-N+	14	Fungi	Ascomycota	Leotiomycetes	Helotiales	Helotiales_fam_Incertae_sedis	Leohumicola
ASV106	1LPHN3	L+P-N+	13	Fungi	Ascomycota	Sordariomycetes	Hypocreales	Nectriaceae	Ilyonectria
ASV106	1LPLN1	L+P-N-	13	Fungi	Ascomycota	Sordariomycetes	Hypocreales	Nectriaceae	Ilyonectria
ASV122	2LPLN2	L-P-N-	13	Fungi	Ascomycota	Sordariomycetes	Hypocreales	Nectriaceae	Dactylonectria
ASV136	1HPLN4	L+P+N-	13	Fungi	Ascomycota	Sordariomycetes	Hypocreales	Nectriaceae	Ilyonectria	lusitanica
ASV15	1LPLN7	L+P-N-	13	Fungi	Basidiomycota	Tremellomycetes	Trichosporonales	Trichosporonaceae	Cutaneotrichosporon	moniliiforme
ASV15	2LPHN5	L-P-N+	13	Fungi	Basidiomycota	Tremellomycetes	Trichosporonales	Trichosporonaceae	Cutaneotrichosporon	moniliiforme
ASV175	2HPHN4	L-P+N+	13	Fungi	Rozellomycota	Rozellomycotina_cls_Incertae_sedis	GS07
ASV181	1LPLN9	L+P-N-	13	Fungi	Basidiomycota	Microbotryomycetes	Microbotryomycetes_ord_Incertae_sedis	Microbotryomycetes_fam_Incertae_sedis	Curvibasidium	pallidicorallinum
ASV20	1HPLN8	L+P+N-	13	Fungi	Basidiomycota	Tremellomycetes	Trichosporonales	Trichosporonaceae	Apiotrichum	xylopini
ASV203	1HPLN7	L+P+N-	13	Fungi	Ascomycota	Sordariomycetes	Xylariales	Microdochiaceae	Idriella	lunata
ASV205	1HPLN6	L+P+N-	13	Fungi	Ascomycota	Sordariomycetes	Xylariales	Microdochiaceae	Idriella	lunata
ASV238	1LPLN2	L+P-N-	13	Fungi	Ascomycota	Sordariomycetes	Hypocreales	Hypocreales_fam_Incertae_sedis	Acremonium	nepalense
ASV24	2LPLN1	L-P-N-	13	Fungi	Ascomycota	Sordariomycetes	Hypocreales	Hypocreales_fam_Incertae_sedis	Acremonium	nepalense
ASV24	1HPLN4	L+P+N-	13	Fungi	Ascomycota	Sordariomycetes	Hypocreales	Hypocreales_fam_Incertae_sedis	Acremonium	nepalense
ASV25	1LPLN2	L+P-N-	13	Fungi	Ascomycota	Dothideomycetes	Pleosporales	Didymellaceae
ASV25	1HPLN7	L+P+N-	13	Fungi	Ascomycota	Dothideomycetes	Pleosporales	Didymellaceae
ASV255	2LPLN3	L-P-N-	13	Fungi	Ascomycota	Sordariomycetes	Hypocreales	Hypocreales_fam_Incertae_sedis
ASV266	2LPHN2	L-P-N+	13	Fungi	Basidiomycota	Tremellomycetes	Trichosporonales	Trichosporonaceae	Cutaneotrichosporon
ASV269	1LPLN5	L+P-N-	13	Fungi	Ascomycota	Eurotiomycetes	Eurotiales	Aspergillaceae	Penicillium	paczoskii
ASV297	2HPLN7	L-P+N-	13	Fungi	Ascomycota	Sordariomycetes	Hypocreales	Hypocreales_fam_Incertae_sedis	Acremonium	nepalense
ASV302	1HPLN5	L+P+N-	13	Fungi	Ascomycota	Dothideomycetes	Capnodiales	Mycosphaerellaceae	Mycosphaerella	tassiana
ASV31	2LPLN2	L-P-N-	13	Fungi	Ascomycota	Leotiomycetes	Helotiales	Helotiales_fam_Incertae_sedis
ASV335	2LPLN5	L-P-N-	13	Fungi	Ascomycota	Sordariomycetes	Hypocreales	Hypocreales_fam_Incertae_sedis
ASV370	3	Initial	13	Fungi	Ascomycota	Saccharomycetes	Saccharomycetales	Dipodascaceae
ASV40	1HPHN10	L+P+N+	13	Fungi	Mucoromycota	Glomeromycetes	Glomerales	Glomeraceae	Dominikia	achra
ASV48	1HPHN7	L+P+N+	13	Fungi	Ascomycota	Sordariomycetes	Hypocreales	Hypocreales_fam_Incertae_sedis
ASV485	1LPLN2	L+P-N-	13	Fungi	Ascomycota	Leotiomycetes	Helotiales	Helotiales_fam_Incertae_sedis	Mycoarthris	corallina
ASV546	1HPHN1	L+P+N+	13	Fungi	Basidiomycota	Tremellomycetes	Tremellales	Trimorphomycetaceae	Saitozyma	podzolica
ASV547	1HPHN7	L+P+N+	13	Fungi	Ascomycota	Eurotiomycetes	Eurotiales	Aspergillaceae	Penicillium	paczoskii
ASV553	1LPHN4	L+P-N+	13	Fungi	Ascomycota	Dothideomycetes	Capnodiales	Mycosphaerellaceae	Mycosphaerella	tassiana
ASV556	1LPLN10	L+P-N-	13	Fungi	Ascomycota	Dothideomycetes	Capnodiales	Cladosporiaceae	Cladosporium
ASV557	1LPLN4	L+P-N-	13	Fungi	Mucoromycota	Glomeromycetes	Glomerales	Glomeraceae	Glomus	macrocarpum
ASV558	1LPLN7	L+P-N-	13	Fungi	Mucoromycota	Glomeromycetes	Glomerales	Glomeraceae
ASV559	1LPLN8	L+P-N-	13	Fungi	Basidiomycota	Tremellomycetes	Tremellales	Bulleribasidiaceae	Vishniacozyma	taibaiensis
ASV56	2LPHN1	L-P-N+	13	Fungi	Ascomycota	Dothideomycetes	Capnodiales	Cladosporiaceae	Cladosporium	langeronii
ASV560	1LPLN9	L+P-N-	13	Fungi	Mucoromycota	Glomeromycetes	Diversisporales	Diversisporaceae	Diversispora
ASV561	2HPHN10	L-P+N+	13	Fungi	Basidiomycota	Tremellomycetes	Tremellales	Bulleribasidiaceae	Vishniacozyma
ASV563	2LPHN8	L-P-N+	13	Fungi	Rozellomycota
ASV564	2LPHN8	L-P-N+	13	Fungi	Rozellomycota
ASV57	1LPLN10	L+P-N-	13	Fungi	Ascomycota	Sordariomycetes	Hypocreales	Nectriaceae	Ilyonectria
ASV57	2HPHN4	L-P+N+	13	Fungi	Ascomycota	Sordariomycetes	Hypocreales	Nectriaceae	Ilyonectria
ASV57	1LPLN1	L+P-N-	13	Fungi	Ascomycota	Sordariomycetes	Hypocreales	Nectriaceae	Ilyonectria
ASV62	1LPLN9	L+P-N-	13	Fungi	Ascomycota	Sordariomycetes	Hypocreales	Nectriaceae
ASV63	1HPLN6	L+P+N-	13	Fungi	Ascomycota	Sordariomycetes	Hypocreales	Nectriaceae	Ilyonectria	macrodidyma
ASV63	1HPHN9	L+P+N+	13	Fungi	Ascomycota	Sordariomycetes	Hypocreales	Nectriaceae	Ilyonectria	macrodidyma
ASV64	1LPLN6	L+P-N-	13	Fungi	Ascomycota	Sordariomycetes	Xylariales	Microdochiaceae	Idriella	lunata
ASV65	2LPHN8	L-P-N+	13	Fungi	Ascomycota	Dothideomycetes	Pleosporales	Didymellaceae
ASV65	2LPHN9	L-P-N+	13	Fungi	Ascomycota	Dothideomycetes	Pleosporales	Didymellaceae
ASV66	1LPLN10	L+P-N-	13	Fungi	Ascomycota	Leotiomycetes	Helotiales	Helotiaceae	Tetracladium
ASV66	2LPLN3	L-P-N-	13	Fungi	Ascomycota	Leotiomycetes	Helotiales	Helotiaceae	Tetracladium
ASV7	1HPLN8	L+P+N-	13	Fungi	Basidiomycota	Tremellomycetes	Tremellales	Trimorphomycetaceae	Saitozyma	podzolica
ASV84	2HPLN6	L-P+N-	13	Fungi	Ascomycota	Dothideomycetes	Capnodiales	Cladosporiaceae	Cladosporium	delicatulum
ASV9	2LPHN6	L-P-N+	13	Fungi	Ascomycota	Sordariomycetes	Hypocreales	Nectriaceae
ASV9	2HPLN10	L-P+N-	13	Fungi	Ascomycota	Sordariomycetes	Hypocreales	Nectriaceae
ASV98	1LPLN8	L+P-N-	13	Fungi	Mucoromycota	Glomeromycetes	Glomerales	Glomeraceae	Dominikia	duoreactiva
ASV10	2HPLN8	L-P+N-	12	Fungi	Ascomycota	Sordariomycetes	Hypocreales	Nectriaceae	Ilyonectria	macrodidyma
ASV10	2LPHN3	L-P-N+	12	Fungi	Ascomycota	Sordariomycetes	Hypocreales	Nectriaceae	Ilyonectria	macrodidyma
ASV102	2LPHN3	L-P-N+	12	Fungi	Ascomycota	Sordariomycetes	Xylariales	Microdochiaceae	Idriella	lunata
ASV106	1HPHN4	L+P+N+	12	Fungi	Ascomycota	Sordariomycetes	Hypocreales	Nectriaceae	Ilyonectria
ASV106	2LPLN5	L-P-N-	12	Fungi	Ascomycota	Sordariomycetes	Hypocreales	Nectriaceae	Ilyonectria
ASV127	1HPLN4	L+P+N-	12	Fungi	Ascomycota	Leotiomycetes	Helotiales	Dermateaceae	Pseudofabraea	citricarpa
ASV135	1HPLN3	L+P+N-	12	Fungi	Ascomycota	Leotiomycetes	Helotiales	Helotiales_fam_Incertae_sedis
ASV148	2LPHN8	L-P-N+	12	Fungi	Ascomycota	Dothideomycetes	Capnodiales	Mycosphaerellaceae	Mycosphaerella	tassiana
ASV158	1HPLN3	L+P+N-	12	Fungi	Ascomycota	Dothideomycetes	Capnodiales	Cladosporiaceae	Cladosporium	halotolerans
ASV164	1LPHN3	L+P-N+	12	Fungi	Rozellomycota	Rozellomycotina_cls_Incertae_sedis	GS08
ASV182	2LPLN4	L-P-N-	12	Fungi	Ascomycota
ASV185	2LPLN1	L-P-N-	12	Fungi	Ascomycota	Sordariomycetes	Xylariales	Microdochiaceae	Idriella	lunata
ASV209	1	Initial	12	Fungi	Basidiomycota
ASV215	2HPLN2	L-P+N-	12	Fungi	Ascomycota
ASV221	1LPLN8	L+P-N-	12	Fungi	Mucoromycota	Glomeromycetes	Diversisporales	Diversisporaceae	Diversispora
ASV24	1HPHN4	L+P+N+	12	Fungi	Ascomycota	Sordariomycetes	Hypocreales	Hypocreales_fam_Incertae_sedis	Acremonium	nepalense
ASV243	1HPHN7	L+P+N+	12	Fungi	Ascomycota	Sordariomycetes	Xylariales	Amphisphaeriaceae
ASV25	2LPLN4	L-P-N-	12	Fungi	Ascomycota	Dothideomycetes	Pleosporales	Didymellaceae
ASV250	1LPLN7	L+P-N-	12	Fungi	Ascomycota	Dothideomycetes	Capnodiales	Cladosporiaceae	Cladosporium
ASV256	2LPLN1	L-P-N-	12	Fungi	Basidiomycota	Tremellomycetes	Trichosporonales	Trichosporonaceae	Cutaneotrichosporon	jirovecii
ASV262	2LPLN8	L-P-N-	12	Fungi	Ascomycota	Dothideomycetes	Pleosporales	Didymellaceae
ASV285	1HPHN3	L+P+N+	12	Fungi	Ascomycota	Leotiomycetes	Helotiales	Helotiales_fam_Incertae_sedis	Leohumicola
ASV307	2LPLN3	L-P-N-	12	Fungi	Ascomycota	Dothideomycetes	Dothideales	Dothideaceae	Endoconidioma	populi
ASV308	2LPLN5	L-P-N-	12	Fungi	Ascomycota	Sordariomycetes	Hypocreales	Nectriaceae	Ilyonectria	macrodidyma
ASV311	1LPHN8	L+P-N+	12	Fungi	Ascomycota	Sordariomycetes	Hypocreales	Nectriaceae	Ilyonectria	macrodidyma
ASV344	1LPLN9	L+P-N-	12	Fungi	Ascomycota	Sordariomycetes	Xylariales	Microdochiaceae	Idriella	lunata
ASV354	1LPLN10	L+P-N-	12	Fungi	Ascomycota	Dothideomycetes	Capnodiales	Cladosporiaceae	Cladosporium	halotolerans
ASV367	2HPLN8	L-P+N-	12	Fungi	Ascomycota	Sordariomycetes	Hypocreales	Nectriaceae	Ilyonectria	macrodidyma
ASV42	2HPLN9	L-P+N-	12	Fungi	Ascomycota	Sordariomycetes	Hypocreales	Hypocreales_fam_Incertae_sedis	Acremonium	nepalense
ASV42	1LPHN10	L+P-N+	12	Fungi	Ascomycota	Sordariomycetes	Hypocreales	Hypocreales_fam_Incertae_sedis	Acremonium	nepalense
ASV447	1HPLN2	L+P+N-	12	Fungi	Ascomycota	Dothideomycetes	Capnodiales	Cladosporiaceae	Cladosporium	austrohemisphaericum
ASV458	1LPHN7	L+P-N+	12	Fungi	Ascomycota	Dothideomycetes	Dothideales	Dothideaceae	Endoconidioma	populi
ASV48	2HPHN6	L-P+N+	12	Fungi	Ascomycota	Sordariomycetes	Hypocreales	Hypocreales_fam_Incertae_sedis
ASV48	2LPHN4	L-P-N+	12	Fungi	Ascomycota	Sordariomycetes	Hypocreales	Hypocreales_fam_Incertae_sedis
ASV48	2HPLN9	L-P+N-	12	Fungi	Ascomycota	Sordariomycetes	Hypocreales	Hypocreales_fam_Incertae_sedis
ASV48	2LPHN8	L-P-N+	12	Fungi	Ascomycota	Sordariomycetes	Hypocreales	Hypocreales_fam_Incertae_sedis
ASV48	1HPLN6	L+P+N-	12	Fungi	Ascomycota	Sordariomycetes	Hypocreales	Hypocreales_fam_Incertae_sedis
ASV49	1LPLN1	L+P-N-	12	Fungi	Ascomycota	Leotiomycetes	Helotiales	Helotiales_fam_Incertae_sedis	Mycoarthris	corallina
ASV50	2LPLN5	L-P-N-	12	Fungi	Ascomycota	Sordariomycetes	Hypocreales	Nectriaceae	Ilyonectria	macrodidyma
ASV50	2HPLN2	L-P+N-	12	Fungi	Ascomycota	Sordariomycetes	Hypocreales	Nectriaceae	Ilyonectria	macrodidyma
ASV503	1LPLN1	L+P-N-	12	Fungi	Basidiomycota	Tremellomycetes	Trichosporonales	Trichosporonaceae	Apiotrichum	laibachii
ASV55	1HPHN7	L+P+N+	12	Fungi	Ascomycota	Dothideomycetes	Pleosporales	Didymellaceae
ASV55	1LPHN7	L+P-N+	12	Fungi	Ascomycota	Dothideomycetes	Pleosporales	Didymellaceae
ASV565	1HPHN3	L+P+N+	12	Fungi	Basidiomycota	Tremellomycetes	Tremellales	Trimorphomycetaceae	Saitozyma	podzolica
ASV568	1HPLN3	L+P+N-	12	Fungi	Basidiomycota	Microbotryomycetes	Leucosporidiales	Leucosporidiaceae	Leucosporidium	yakuticum
ASV569	1HPLN4	L+P+N-	12	Fungi	Basidiomycota
ASV57	1LPHN3	L+P-N+	12	Fungi	Ascomycota	Sordariomycetes	Hypocreales	Nectriaceae	Ilyonectria
ASV577	1LPLN2	L+P-N-	12	Fungi	Mucoromycota	Glomeromycetes	Glomerales	Glomeraceae	Glomus	compressum
ASV578	1LPLN3	L+P-N-	12	Fungi	Ascomycota	Sordariomycetes	Hypocreales	Hypocreales_fam_Incertae_sedis	Acremonium	nepalense
ASV579	1LPLN4	L+P-N-	12	Fungi	Ascomycota	Sordariomycetes	Hypocreales	Nectriaceae	Ilyonectria	macrodidyma
ASV581	2	Initial	12	Fungi	Ascomycota	Leotiomycetes	Helotiales	Vibrisseaceae	Phialocephala	bamuru
ASV582	2HPHN7	L-P+N+	12	Fungi	Ascomycota	Dothideomycetes	Pleosporales	Didymellaceae
ASV585	2LPHN4	L-P-N+	12	Fungi	Ascomycota	Sordariomycetes	Sordariales	Cephalothecaceae	Phialemonium	inflatum
ASV586	2LPHN9	L-P-N+	12	Fungi	Basidiomycota
ASV587	2LPLN7	L-P-N-	12	Fungi	Basidiomycota
ASV67	1HPLN9	L+P+N-	12	Fungi	Ascomycota	Dothideomycetes	Capnodiales	Mycosphaerellaceae	Mycosphaerella	tassiana
ASV93	1LPHN4	L+P-N+	12	Fungi	Ascomycota	Leotiomycetes	Helotiales
ASV97	1LPLN6	L+P-N-	12	Fungi	Ascomycota	Leotiomycetes	Helotiales	Helotiales_fam_Incertae_sedis	Leohumicola
ASV100	1LPLN10	L+P-N-	11	Fungi	Ascomycota
ASV107	2LPLN3	L-P-N-	11	Fungi	Ascomycota	Sordariomycetes	Hypocreales	Hypocreales_fam_Incertae_sedis	Acremonium	nepalense
ASV110	1HPLN5	L+P+N-	11	Fungi	Ascomycota	Dothideomycetes	Capnodiales	Cladosporiaceae	Cladosporium	delicatulum
ASV12	2LPLN2	L-P-N-	11	Fungi	Basidiomycota	Tremellomycetes	Trichosporonales	Trichosporonaceae	Apiotrichum	porosum
ASV122	1LPHN8	L+P-N+	11	Fungi	Ascomycota	Sordariomycetes	Hypocreales	Nectriaceae	Dactylonectria
ASV127	2LPLN3	L-P-N-	11	Fungi	Ascomycota	Leotiomycetes	Helotiales	Dermateaceae	Pseudofabraea	citricarpa
ASV136	2HPHN9	L-P+N+	11	Fungi	Ascomycota	Sordariomycetes	Hypocreales	Nectriaceae	Ilyonectria	lusitanica
ASV142	1LPLN5	L+P-N-	11	Fungi	Ascomycota	Sordariomycetes	Hypocreales	Nectriaceae	Ilyonectria	macrodidyma
ASV164	1LPLN8	L+P-N-	11	Fungi	Rozellomycota	Rozellomycotina_cls_Incertae_sedis	GS08
ASV166	1LPLN2	L+P-N-	11	Fungi	Ascomycota	Dothideomycetes	Capnodiales	Cladosporiaceae	Cladosporium
ASV181	2HPLN3	L-P+N-	11	Fungi	Basidiomycota	Microbotryomycetes	Microbotryomycetes_ord_Incertae_sedis	Microbotryomycetes_fam_Incertae_sedis	Curvibasidium	pallidicorallinum
ASV21	1LPLN4	L+P-N-	11	Fungi	Ascomycota	Sordariomycetes	Hypocreales
ASV21	1HPLN8	L+P+N-	11	Fungi	Ascomycota	Sordariomycetes	Hypocreales
ASV231	1HPLN6	L+P+N-	11	Fungi	Mucoromycota
ASV24	1HPLN10	L+P+N-	11	Fungi	Ascomycota	Sordariomycetes	Hypocreales	Hypocreales_fam_Incertae_sedis	Acremonium	nepalense
ASV25	1LPHN7	L+P-N+	11	Fungi	Ascomycota	Dothideomycetes	Pleosporales	Didymellaceae
ASV25	2LPLN9	L-P-N-	11	Fungi	Ascomycota	Dothideomycetes	Pleosporales	Didymellaceae
ASV25	1HPLN1	L+P+N-	11	Fungi	Ascomycota	Dothideomycetes	Pleosporales	Didymellaceae
ASV25	2HPLN3	L-P+N-	11	Fungi	Ascomycota	Dothideomycetes	Pleosporales	Didymellaceae
ASV31	1LPHN2	L+P-N+	11	Fungi	Ascomycota	Leotiomycetes	Helotiales	Helotiales_fam_Incertae_sedis
ASV338	1HPHN1	L+P+N+	11	Fungi	Ascomycota	Leotiomycetes	Helotiales	Helotiales_fam_Incertae_sedis	Mycoarthris	corallina
ASV353	1HPHN6	L+P+N+	11	Fungi	Mucoromycota	Glomeromycetes	Diversisporales	Diversisporaceae	Diversispora
ASV355	1LPLN3	L+P-N-	11	Fungi	Ascomycota	Dothideomycetes	Capnodiales	Cladosporiaceae	Cladosporium	halotolerans
ASV367	1LPLN1	L+P-N-	11	Fungi	Ascomycota	Sordariomycetes	Hypocreales	Nectriaceae	Ilyonectria	macrodidyma
ASV388	1HPLN4	L+P+N-	11	Fungi	Ascomycota	Sordariomycetes	Xylariales	Microdochiaceae	Idriella	lunata
ASV40	2HPLN8	L-P+N-	11	Fungi	Mucoromycota	Glomeromycetes	Glomerales	Glomeraceae	Dominikia	achra
ASV42	2HPLN4	L-P+N-	11	Fungi	Ascomycota	Sordariomycetes	Hypocreales	Hypocreales_fam_Incertae_sedis	Acremonium	nepalense
ASV426	2HPLN8	L-P+N-	11	Fungi	Ascomycota	Leotiomycetes	Helotiales	Helotiales_fam_Incertae_sedis	Mycoarthris	corallina
ASV46	1HPHN5	L+P+N+	11	Fungi	Ascomycota	Dothideomycetes	Capnodiales	Cladosporiaceae	Cladosporium
ASV48	2HPLN1	L-P+N-	11	Fungi	Ascomycota	Sordariomycetes	Hypocreales	Hypocreales_fam_Incertae_sedis
ASV491	2HPLN8	L-P+N-	11	Fungi	Ascomycota	Leotiomycetes	Helotiales	Hyaloscyphaceae	Clathrosphaerina	zalewskii
ASV50	1LPHN5	L+P-N+	11	Fungi	Ascomycota	Sordariomycetes	Hypocreales	Nectriaceae	Ilyonectria	macrodidyma
ASV51	1HPLN5	L+P+N-	11	Fungi	Ascomycota	Dothideomycetes	Capnodiales	Cladosporiaceae	Cladosporium	delicatulum
ASV513	1HPHN10	L+P+N+	11	Fungi	Ascomycota	Sordariomycetes	Hypocreales	Nectriaceae
ASV526	2HPLN5	L-P+N-	11	Fungi	Basidiomycota	Tremellomycetes	Tremellales	Bulleribasidiaceae	Vishniacozyma
ASV57	1HPLN2	L+P+N-	11	Fungi	Ascomycota	Sordariomycetes	Hypocreales	Nectriaceae	Ilyonectria
ASV57	2LPHN9	L-P-N+	11	Fungi	Ascomycota	Sordariomycetes	Hypocreales	Nectriaceae	Ilyonectria
ASV588	1	Initial	11	Fungi	Chytridiomycota	Rhizophydiomycetes	Rhizophydiales	Kappamycetaceae	Kappamyces
ASV591	1HPHN9	L+P+N+	11	Fungi	Ascomycota	Leotiomycetes	Helotiales	Hyaloscyphaceae	Clathrosphaerina
ASV595	1HPLN3	L+P+N-	11	Fungi	Ascomycota	Leotiomycetes	Helotiales	Chaetomellaceae	Pilidium	acerinum
ASV596	1HPLN5	L+P+N-	11	Fungi	Basidiomycota	Tremellomycetes	Tremellales	Bulleribasidiaceae	Vishniacozyma	heimaeyensis
ASV597	1LPHN10	L+P-N+	11	Fungi	Mucoromycota
ASV600	1LPLN10	L+P-N-	11	Fungi	Mucoromycota	Glomeromycetes	Glomerales	Glomeraceae
ASV601	1LPLN7	L+P-N-	11	Fungi	Mucoromycota	Glomeromycetes	Diversisporales	Diversisporaceae	Diversispora
ASV602	1LPLN9	L+P-N-	11	Fungi	Mucoromycota	Glomeromycetes	Diversisporales	Diversisporaceae	Diversispora
ASV603	2HPHN9	L-P+N+	11	Fungi	Ascomycota
ASV605	2HPLN6	L-P+N-	11	Fungi	Rozellomycota
ASV606	2HPLN8	L-P+N-	11	Fungi	Ascomycota	Sordariomycetes	Xylariales	Microdochiaceae	Idriella	lunata
ASV607	2LPHN9	L-P-N+	11	Fungi	Basidiomycota	Tremellomycetes	Trichosporonales	Trichosporonaceae	Cutaneotrichosporon	guehoae
ASV608	2LPLN7	L-P-N-	11	Fungi	Ascomycota	Leotiomycetes	Helotiales	Helotiales_fam_Incertae_sedis
ASV63	1HPLN8	L+P+N-	11	Fungi	Ascomycota	Sordariomycetes	Hypocreales	Nectriaceae	Ilyonectria	macrodidyma
ASV64	2HPLN6	L-P+N-	11	Fungi	Ascomycota	Sordariomycetes	Xylariales	Microdochiaceae	Idriella	lunata
ASV65	2LPHN6	L-P-N+	11	Fungi	Ascomycota	Dothideomycetes	Pleosporales	Didymellaceae
ASV65	1HPHN9	L+P+N+	11	Fungi	Ascomycota	Dothideomycetes	Pleosporales	Didymellaceae
ASV83	2HPHN3	L-P+N+	11	Fungi	Basidiomycota	Tremellomycetes	Tremellales	Phaeotremellaceae	Phaeotremella
ASV89	1HPLN6	L+P+N-	11	Fungi	Ascomycota	Eurotiomycetes	Eurotiales	Aspergillaceae	Penicillium	xanthomelinii
ASV9	2HPLN8	L-P+N-	11	Fungi	Ascomycota	Sordariomycetes	Hypocreales	Nectriaceae
ASV90	2LPHN5	L-P-N+	11	Fungi	Ascomycota	Dothideomycetes	Capnodiales	Mycosphaerellaceae	Mycosphaerella	tassiana
ASV107	1LPLN1	L+P-N-	10	Fungi	Ascomycota	Sordariomycetes	Hypocreales	Hypocreales_fam_Incertae_sedis	Acremonium	nepalense
ASV107	1HPLN2	L+P+N-	10	Fungi	Ascomycota	Sordariomycetes	Hypocreales	Hypocreales_fam_Incertae_sedis	Acremonium	nepalense
ASV113	1HPHN7	L+P+N+	10	Fungi	Ascomycota	Sordariomycetes	Glomerellales	Plectosphaerellaceae	Plectosphaerella	niemeijerarum
ASV113	1LPLN2	L+P-N-	10	Fungi	Ascomycota	Sordariomycetes	Glomerellales	Plectosphaerellaceae	Plectosphaerella	niemeijerarum
ASV115	1LPLN5	L+P-N-	10	Fungi	Ascomycota	Leotiomycetes	Helotiales
ASV122	1LPLN10	L+P-N-	10	Fungi	Ascomycota	Sordariomycetes	Hypocreales	Nectriaceae	Dactylonectria
ASV125	1LPHN3	L+P-N+	10	Fungi	Ascomycota	Sordariomycetes	Hypocreales	Hypocreales_fam_Incertae_sedis	Gliocladium	cibotii
ASV127	1LPHN4	L+P-N+	10	Fungi	Ascomycota	Leotiomycetes	Helotiales	Dermateaceae	Pseudofabraea	citricarpa
ASV131	1LPHN5	L+P-N+	10	Fungi	Basidiomycota	Tremellomycetes	Trichosporonales	Trichosporonaceae	Apiotrichum
ASV142	1HPLN1	L+P+N-	10	Fungi	Ascomycota	Sordariomycetes	Hypocreales	Nectriaceae	Ilyonectria	macrodidyma
ASV142	1HPLN4	L+P+N-	10	Fungi	Ascomycota	Sordariomycetes	Hypocreales	Nectriaceae	Ilyonectria	macrodidyma
ASV155	1LPLN10	L+P-N-	10	Fungi	Ascomycota	Sordariomycetes	Hypocreales	Nectriaceae	Dactylonectria
ASV158	1HPHN7	L+P+N+	10	Fungi	Ascomycota	Dothideomycetes	Capnodiales	Cladosporiaceae	Cladosporium	halotolerans
ASV158	1LPLN10	L+P-N-	10	Fungi	Ascomycota	Dothideomycetes	Capnodiales	Cladosporiaceae	Cladosporium	halotolerans
ASV158	1HPLN1	L+P+N-	10	Fungi	Ascomycota	Dothideomycetes	Capnodiales	Cladosporiaceae	Cladosporium	halotolerans
ASV164	2HPLN5	L-P+N-	10	Fungi	Rozellomycota	Rozellomycotina_cls_Incertae_sedis	GS08
ASV174	1LPHN4	L+P-N+	10	Fungi	Mucoromycota	Glomeromycetes	Glomerales	Glomeraceae	Dominikia	achra
ASV182	2HPLN3	L-P+N-	10	Fungi	Ascomycota
ASV183	2LPHN4	L-P-N+	10	Fungi	Ascomycota	Leotiomycetes	Helotiales	Helotiales_fam_Incertae_sedis
ASV19	1HPLN3	L+P+N-	10	Fungi	Ascomycota	Sordariomycetes	Hypocreales	Nectriaceae	Dactylonectria	amazonica
ASV190	2LPLN4	L-P-N-	10	Fungi	Ascomycota	Leotiomycetes	Helotiales	Helotiales_fam_Incertae_sedis
ASV190	1HPHN7	L+P+N+	10	Fungi	Ascomycota	Leotiomycetes	Helotiales	Helotiales_fam_Incertae_sedis
ASV207	2LPHN3	L-P-N+	10	Fungi	Ascomycota	Dothideomycetes	Pleosporales	Didymellaceae	Didymella
ASV21	1HPHN4	L+P+N+	10	Fungi	Ascomycota	Sordariomycetes	Hypocreales
ASV21	1LPLN5	L+P-N-	10	Fungi	Ascomycota	Sordariomycetes	Hypocreales
ASV212	1HPLN2	L+P+N-	10	Fungi	Ascomycota	Sordariomycetes	Hypocreales	Nectriaceae	Ilyonectria
ASV222	1LPLN3	L+P-N-	10	Fungi	Ascomycota	Sordariomycetes	Hypocreales	Nectriaceae
ASV25	1HPLN10	L+P+N-	10	Fungi	Ascomycota	Dothideomycetes	Pleosporales	Didymellaceae
ASV253	5	Initial	10	Fungi	Basidiomycota	Tremellomycetes	Tremellales	Phaeotremellaceae	Phaeotremella
ASV256	1LPHN8	L+P-N+	10	Fungi	Basidiomycota	Tremellomycetes	Trichosporonales	Trichosporonaceae	Cutaneotrichosporon	jirovecii
ASV257	2LPHN10	L-P-N+	10	Fungi	Basidiomycota
ASV258	2LPHN4	L-P-N+	10	Fungi	Ascomycota	Dothideomycetes	Capnodiales	Cladosporiaceae	Cladosporium
ASV262	2LPHN4	L-P-N+	10	Fungi	Ascomycota	Dothideomycetes	Pleosporales	Didymellaceae
ASV270	5	Initial	10	Fungi	Ascomycota	Dothideomycetes	Pleosporales	Didymellaceae	Epicoccum	dendrobii
ASV290	2HPHN5	L-P+N+	10	Fungi	Ascomycota	Sordariomycetes	Hypocreales	Nectriaceae	Fusarium
ASV304	1LPLN3	L+P-N-	10	Fungi	Ascomycota	Sordariomycetes	Glomerellales	Plectosphaerellaceae	Plectosphaerella	niemeijerarum
ASV304	2HPHN5	L-P+N+	10	Fungi	Ascomycota	Sordariomycetes	Glomerellales	Plectosphaerellaceae	Plectosphaerella	niemeijerarum
ASV305	1LPLN2	L+P-N-	10	Fungi	Ascomycota	Sordariomycetes	Hypocreales	Hypocreales_fam_Incertae_sedis	Acremonium	nepalense
ASV334	2LPLN3	L-P-N-	10	Fungi	Ascomycota	Dothideomycetes	Capnodiales	Cladosporiaceae	Cladosporium
ASV35	2HPHN10	L-P+N+	10	Fungi	Ascomycota	Sordariomycetes	Hypocreales	Nectriaceae	Ilyonectria	macrodidyma
ASV361	1HPLN2	L+P+N-	10	Fungi	Ascomycota	Leotiomycetes	Helotiales
ASV371	1HPHN8	L+P+N+	10	Fungi	Ascomycota	Sordariomycetes	Xylariales	Microdochiaceae	Idriella	lunata
ASV377	2LPLN3	L-P-N-	10	Fungi	Ascomycota	Leotiomycetes	Helotiales	Dermateaceae	Pseudofabraea	citricarpa
ASV380	2HPLN7	L-P+N-	10	Fungi	Ascomycota	Leotiomycetes	Helotiales	Helotiaceae	Tetracladium
ASV380	2HPHN7	L-P+N+	10	Fungi	Ascomycota	Leotiomycetes	Helotiales	Helotiaceae	Tetracladium
ASV387	1HPLN7	L+P+N-	10	Fungi	Mucoromycota	Glomeromycetes	Glomerales	Glomeraceae
ASV387	1HPLN1	L+P+N-	10	Fungi	Mucoromycota	Glomeromycetes	Glomerales	Glomeraceae
ASV388	1LPLN9	L+P-N-	10	Fungi	Ascomycota	Sordariomycetes	Xylariales	Microdochiaceae	Idriella	lunata
ASV390	1LPLN9	L+P-N-	10	Fungi	Ascomycota	Dothideomycetes	Capnodiales	Mycosphaerellaceae	Mycosphaerella	tassiana
ASV413	2HPLN4	L-P+N-	10	Fungi	Ascomycota	Dothideomycetes	Capnodiales	Cladosporiaceae	Cladosporium
ASV42	1LPLN3	L+P-N-	10	Fungi	Ascomycota	Sordariomycetes	Hypocreales	Hypocreales_fam_Incertae_sedis	Acremonium	nepalense
ASV459	1LPHN9	L+P-N+	10	Fungi	Ascomycota	Dothideomycetes	Pleosporales	Amorosiaceae	Angustimassarina	acerina
ASV46	2LPLN3	L-P-N-	10	Fungi	Ascomycota	Dothideomycetes	Capnodiales	Cladosporiaceae	Cladosporium
ASV50	2HPLN9	L-P+N-	10	Fungi	Ascomycota	Sordariomycetes	Hypocreales	Nectriaceae	Ilyonectria	macrodidyma
ASV50	1HPLN3	L+P+N-	10	Fungi	Ascomycota	Sordariomycetes	Hypocreales	Nectriaceae	Ilyonectria	macrodidyma
ASV542	2HPLN4	L-P+N-	10	Fungi	Ascomycota	Sordariomycetes	Hypocreales	Hypocreales_fam_Incertae_sedis
ASV55	2LPLN5	L-P-N-	10	Fungi	Ascomycota	Dothideomycetes	Pleosporales	Didymellaceae
ASV55	1LPHN3	L+P-N+	10	Fungi	Ascomycota	Dothideomycetes	Pleosporales	Didymellaceae
ASV55	1HPLN2	L+P+N-	10	Fungi	Ascomycota	Dothideomycetes	Pleosporales	Didymellaceae
ASV554	1LPHN8	L+P-N+	10	Fungi	Ascomycota	Sordariomycetes	Hypocreales	Nectriaceae	Ilyonectria	macrodidyma
ASV57	2HPHN2	L-P+N+	10	Fungi	Ascomycota	Sordariomycetes	Hypocreales	Nectriaceae	Ilyonectria
ASV57	1HPLN7	L+P+N-	10	Fungi	Ascomycota	Sordariomycetes	Hypocreales	Nectriaceae	Ilyonectria
ASV584	2LPHN8	L-P-N+	10	Fungi	Rozellomycota
ASV598	1LPHN7	L+P-N+	10	Fungi	Ascomycota	Sordariomycetes	Hypocreales
ASV60	1HPLN5	L+P+N-	10	Fungi	Ascomycota	Dothideomycetes	Capnodiales	Cladosporiaceae	Cladosporium	ramotenellum
ASV612	1HPHN8	L+P+N+	10	Fungi	Mucoromycota	Glomeromycetes	Glomerales	Glomeraceae	Rhizoglomus
ASV615	1HPLN3	L+P+N-	10	Fungi	Ascomycota	Sordariomycetes	Hypocreales	Nectriaceae	Dactylonectria	amazonica
ASV616	1LPHN4	L+P-N+	10	Fungi	Mucoromycota	Glomeromycetes	Diversisporales
ASV617	2	Initial	10	Fungi	Ascomycota	Leotiomycetes	Helotiales
ASV618	2HPHN5	L-P+N+	10	Fungi	Ascomycota	Dothideomycetes	Capnodiales	Cladosporiaceae	Cladosporium
ASV619	2HPLN3	L-P+N-	10	Fungi	Ascomycota	Dothideomycetes	Pleosporales	Didymellaceae
ASV62	2LPLN2	L-P-N-	10	Fungi	Ascomycota	Sordariomycetes	Hypocreales	Nectriaceae
ASV63	1LPLN5	L+P-N-	10	Fungi	Ascomycota	Sordariomycetes	Hypocreales	Nectriaceae	Ilyonectria	macrodidyma
ASV64	1HPLN10	L+P+N-	10	Fungi	Ascomycota	Sordariomycetes	Xylariales	Microdochiaceae	Idriella	lunata
ASV64	1LPLN8	L+P-N-	10	Fungi	Ascomycota	Sordariomycetes	Xylariales	Microdochiaceae	Idriella	lunata
ASV66	1HPLN3	L+P+N-	10	Fungi	Ascomycota	Leotiomycetes	Helotiales	Helotiaceae	Tetracladium
ASV9	1HPLN9	L+P+N-	10	Fungi	Ascomycota	Sordariomycetes	Hypocreales	Nectriaceae
[truncated: 97,542 more rows]
