# Supplementary material for: Facultative mycorrhization in a fern (Struthiopteris spicant L. Weiss) is bound to light intensity
Source: BMC Plant Biol. 2024 Feb 9;24:103. doi: 10.1186/s12870-024-04782-6 (PMC10854079; doi:10.1186/s12870-024-04782-6)
Supplement: Supplementary file 4 — Supplementary Material 4 [file 12870_2024_4782_MOESM4_ESM.xlsx]

## Sheet: sspicant1
Voucher information for Struthiopteris spicant in this study.						Legend: C- carbon, L-light, P-phosphorus KH2PO4 solution) , N-nitrogen (Ca(NO3)2 solution) , Ab-aboveground biomass, Bel-belowground biomass. Symbols +/- indicate addition/no addition of the correspondent nutrient.
Sample	Treatment	Light	P	N	Initial number of leaves	Final number of leaves	Leaves initial lenght mean (cm)	Leaves final length mean (cm)	Aboveground biomass (g)	Belowground biomass (g)	Ab:Bel	C (%)	N (%)	C (mg/g)	N (mg/g)	P (mg/g)	C:N	C:P	N:P
1	Initial	----------	----------	----------	18	18	7.3	7.3	0	0	0	42.44	0.79	424.35	7.86	589.023	53.96	0.72043	0.013
2	Initial	----------	----------	----------	22	22	6.6	6.6	0	0	0	42.03	1.12	420.33	11.24	617.592	37.41	0.680595	0.018
3	Initial	----------	----------	----------	18	18	7.4	7.4	0	0	0	41.16	1.71	411.62	17.1	456.885	24.08	0.900926	0.037
4	Initial	----------	----------	----------	27	27	7.5	7.5	0	0	0	40.95	0.82	409.52	8.17	451.972	50.15	0.906075	0.018
5	Initial	----------	----------	----------	24	24	7.5	7.5	0	0	0	42.43	0.92	424.27	9.17	538.502	46.29	0.787871	0.017
1LPLN1	L+P-N-	High	P-	N-	27	39	6.8	6.77	0.55	0.76	0.72	41.19	0.6	411.9	6.01	105.503	68.56	3.90414	0.057
1LPLN2	L+P-N-	High	P-	N-	15	30	6.33	6.23	0.49	0.86	0.57	40.32	0.55	403.19	5.51	305.425	73.18	1.3201	0.018
1LPLN3	L+P-N-	High	P-	N-	29	31	6.23	7.67	0.66	0.48	1.38	41.81	0.64	418.14	6.4	263.526	65.37	1.58671	0.024
1LPLN4	L+P-N-	High	P-	N-	26	52	5.3	7.67	0.63	0.85	0.74	41.32	0.8	413.22	8.02	313.465	51.5	1.31823	0.026
1LPLN5	L+P-N-	High	P-	N-	24	26	7.77	8.17	0.48	0.35	1.37	42.39	0.66	423.86	6.56	186.795	64.59	2.26912	0.035
1LPLN6	L+P-N-	High	P-	N-	20	31	7	8.3	0.55	0.74	0.74	40.4	0.53	403.98	5.32	247.193	75.89	1.63427	0.022
1LPLN7	L+P-N-	High	P-	N-	25	29	7.27	7.67	0.51	0.45	1.13	41.16	0.88	411.57	8.76	219.171	46.96	1.87785	0.04
1LPLN8	L+P-N-	High	P-	N-	22	26	6.5	6.5	0.48	0.82	0.59	41.52	0.62	415.16	6.2	201.04	66.95	2.06507	0.031
1LPLN9	L+P-N-	High	P-	N-	30	42	8.13	7.43	0.66	0.79	0.84	40.83	0.62	408.27	6.22	184.757	65.68	2.20976	0.034
1LPLN10	L+P-N-	High	P-	N-	25	32	9.67	9.97	0.69	1.06	0.65	40.64	0.56	406.39	5.61	441.071	72.49	0.92137	0.013
1LPHN1	L+P-N+	High	P-	N+	20	21	8.37	8.3	0.64	0.63	1.02	41.46	1.47	414.57	14.73	398.525	28.14	1.04026	0.037
1LPHN2	L+P-N+	High	P-	N+	28	47	6	6.3	0.86	0.57	1.51	40.85	1.02	408.5	10.22	320.558	39.98	1.27434	0.032
1LPHN3	L+P-N+	High	P-	N+	28	38	8.5	7.1	0.83	0.43	1.93	40.71	1.17	407.09	11.68	236.924	34.86	1.71823	0.049
1LPHN4	L+P-N+	High	P-	N+	25	29	7	7.63	0.57	0.56	1.02	41.48	1	414.84	9.99	203.946	41.51	2.03407	0.049
1LPHN5	L+P-N+	High	P-	N+	25	41	6.13	7.93	0.71	0.77	0.92	39.6	1.2	396.02	12.05	339.77	32.87	1.16555	0.035
1LPHN6	L+P-N+	High	P-	N+	23	17	7.47	7.33	0.55	0.39	1.41	42.87	1.09	428.73	10.94	172.795	39.18	2.48115	0.063
1LPHN7	L+P-N+	High	P-	N+	26	34	7.2	7.7	0.76	0.73	1.04	39.55	1.1	395.5	11.03	488.571	35.84	0.809504	0.023
1LPHN8	L+P-N+	High	P-	N+	20	30	5.9	5.83	0.59	0.39	1.51	40.61	0.77	406.08	7.72	296.43	52.59	1.3699	0.026
1LPHN9	L+P-N+	High	P-	N+	21	37	7.23	7.17	0.6	0.41	1.46	41.13	0.87	411.27	8.65	310.405	47.54	1.32495	0.028
1LPHN10	L+P-N+	High	P-	N+	17	34	7.03	7.2	0.46	0.61	0.75	41.52	0.94	415.18	9.4	347.307	44.15	1.19543	0.027
1HPLN1	L+P+N-	High	P+	N-	21	27	6.6	7.57	0.37	0.47	0.79	37.29	0.98	372.92	9.77	315.249	38.18	1.18294	0.031
1HPLN2	L+P+N-	High	P+	N-	23	34	6.27	7	0.46	0.55	0.84	40.55	0.58	405.47	5.81	307.576	69.81	1.31828	0.019
1HPLN3	L+P+N-	High	P+	N-	17	23	6.97	6.9	0.36	0.44	0.82	42.35	0.65	423.47	6.54	672.663	64.77	0.629543	0.01
1HPLN4	L+P+N-	High	P+	N-	22	33	7.03	7.23	0.49	0.68	0.72	39.89	0.44	398.93	4.38	328.087	91.12	1.21593	0.013
1HPLN5	L+P+N-	High	P+	N-	21	27	8.33	7.07	0.7	0.78	0.9	41.75	0.56	417.46	5.65	916.303	73.9	0.455592	0.006
1HPLN6	L+P+N-	High	P+	N-	23	24	7.7	7.63	0.41	0.56	0.73	40.34	0.6	403.41	6.05	233.402	66.68	1.72839	0.026
1HPLN7	L+P+N-	High	P+	N-	27	32	5.13	6.6	0.52	0.5	1.04	40.14	0.6	401.4	6.04	302.174	66.42	1.32837	0.02
1HPLN8	L+P+N-	High	P+	N-	24	44	7.97	8.1	0.73	0.46	1.59	40.38	0.86	403.82	8.6	603.714	46.96	0.668893	0.014
1HPLN9	L+P+N-	High	P+	N-	23	28	6.93	6.07	0.48	0.53	0.91	41.09	0.59	410.94	5.92	230.534	69.46	1.78255	0.026
1HPLN10	L+P+N-	High	P+	N-	18	22	7.3	7.4	0.57	0.69	0.83	41.59	0.77	415.85	7.69	537.277	54.1	0.773996	0.014
1HPHN1	L+P+N+	High	P+	N+	29	35	6.73	6.8	0.82	0.19	4.32	43.04	0.84	430.36	8.44	239.051	50.97	1.80029	0.035
1HPHN2	L+P+N+	High	P+	N+	23	17	6.83	6.97	0.54	0.34	1.59	42.4	0.85	423.97	8.52	429.903	49.77	0.986199	0.02
1HPHN3	L+P+N+	High	P+	N+	30	40	5.7	6.2	0.67	0.35	1.91	41.67	0.88	416.66	8.76	217.642	47.56	1.91443	0.04
1HPHN4	L+P+N+	High	P+	N+	21	34	6.6	7.07	0.51	0.38	1.34	41.92	0.88	419.22	8.8	399.763	47.66	1.04867	0.022
1HPHN5	L+P+N+	High	P+	N+	30	42	6.73	6.8	0.77	0.33	2.33	42.99	0.85	429.86	8.45	277.812	50.85	1.5473	0.03
1HPHN6	L+P+N+	High	P+	N+	18	38	7.37	6.87	0.83	0.19	4.37	40.57	1.07	405.7	10.65	602.587	38.08	0.673264	0.018
1HPHN7	L+P+N+	High	P+	N+	13	25	8.33	9	0.61	0.15	4.07	42.19	1.12	421.86	11.22	609.635	37.59	0.691988	0.018
1HPHN8	L+P+N+	High	P+	N+	25	52	7.3	6.77	0.74	0.46	1.61	41.35	1.34	413.47	13.42	0	30.82	0	0
1HPHN9	L+P+N+	High	P+	N+	25	44	6.57	6.83	0.71	0.63	1.13	41.04	1.23	410.4	12.28	674.297	33.41	0.608634	0.018
1HPHN10	L+P+N+	High	P+	N+	23	22	6.67	6.5	0.38	0.31	1.23	41.86	0.82	418.57	8.22	330.411	50.91	1.26681	0.025
2LPLN1	L-P-N-	Low	P-	N-	21	10	6.27	7.1	0.34	0.31	1.1	41.06	1.11	410.64	11.12	722.983	36.93	0.56798	0.015
2LPLN2	L-P-N-	Low	P-	N-	18	11	7.7	8.33	0.25	0.2	1.25	39.72	1.18	397.18	11.85	184.249	33.52	2.15567	0.064
2LPLN3	L-P-N-	Low	P-	N-	24	12	6.67	7.4	0.37	0.31	1.19	40.67	1.28	406.67	12.81	412.185	31.75	0.98662	0.031
2LPLN4	L-P-N-	Low	P-	N-	18	5	7.1	7.57	0.23	0.17	1.35	40.22	1.19	402.25	11.89	446.583	33.82	0.900729	0.027
2LPLN5	L-P-N-	Low	P-	N-	9	6	6.9	8.23	0.24	0	0	40.47	1.35	404.75	13.54	373.027	29.89	1.08504	0.036
2LPLN7	L-P-N-	Low	P-	N-	14	2	7.47	4.33	0.13	0.12	1.08	40.39	1.65	403.85	16.53	214.741	24.43	1.88064	0.077
2LPLN8	L-P-N-	Low	P-	N-	28	15	6.5	6.17	0.33	0.45	0.73	40.07	1.08	400.66	10.81	325.562	37.06	1.23067	0.033
2LPLN9	L-P-N-	Low	P-	N-	24	23	7.47	7.4	0.26	0.27	0.96	40.49	1.18	404.87	11.77	327.155	34.39	1.23755	0.036
2LPLN10	L-P-N-	Low	P-	N-	26	12	6.9	7	0.19	0.14	1.36	41.01	1.48	410.12	14.81	357.98	27.69	1.14565	0.041
2LPHN1	L-P-N+	Low	P-	N+	16	7	8.3	7.73	0.29	0.17	1.71	41.68	1.8	416.78	18	609.13	23.15	0.684222	0.03
2LPHN2	L-P-N+	Low	P-	N+	13	5	6.3	7	0.2	0.17	1.18	34.58	1.71	345.84	17.05	636.45	20.28	0.543389	0.027
2LPHN3	L-P-N+	Low	P-	N+	21	4	7.57	7.63	0.31	0.19	1.63	0	0	0	0	0	0	0	0
2LPHN4	L-P-N+	Low	P-	N+	20	6	6.5	6	0.18	0.11	1.64	40.54	1.84	405.44	18.41	398.885	22.02	1.01643	0.046
2LPHN5	L-P-N+	Low	P-	N+	16	5	5.6	5.67	0.2	0.17	1.18	39.95	1.95	399.51	19.52	335.5	20.46	1.19079	0.058
2LPHN6	L-P-N+	Low	P-	N+	21	4	7.53	7.77	0.27	0.22	1.23	39.04	1.53	390.38	15.33	562.312	25.47	0.694241	0.027
2LPHN7	L-P-N+	Low	P-	N+	30	4	7.2	7.6	0.27	0.12	2.25	40.11	1.61	401.12	16.07	1160.38	24.97	0.34568	0.014
2LPHN8	L-P-N+	Low	P-	N+	25	9	7.73	6.83	0.26	0.19	1.37	40.55	1.93	405.52	19.29	375.346	21.02	1.08039	0.051
2LPHN9	L-P-N+	Low	P-	N+	21	9	6.8	8.17	0.22	0.16	1.38	38.32	1.97	383.2	19.74	818.528	19.41	0.468158	0.024
2LPHN10	L-P-N+	Low	P-	N+	27	4	7.5	7.67	0.25	0.32	0.78	38.53	1.92	385.3	19.18	304.502	20.09	1.26534	0.063
2HPLN1	L-P+N-	Low	P+	N-	16	8	7.53	7.83	0.21	0.15	1.4	40.58	1.17	405.8	11.73	656.685	34.59	0.617953	0.018
2HPLN2	L-P+N-	Low	P+	N-	22	16	6.57	7.23	0.31	0.32	0.97	40.89	1.07	408.87	10.67	749.068	38.33	0.545839	0.014
2HPLN3	L-P+N-	Low	P+	N-	20	8	6.8	6.23	0.26	0.11	2.36	39.33	1.3	393.31	12.98	551.05	30.31	0.713746	0.024
2HPLN4	L-P+N-	Low	P+	N-	19	5	5.93	5.5	0.25	0.08	3.13	37.86	1.27	378.6	12.75	224.485	29.71	1.68653	0.057
2HPLN5	L-P+N-	Low	P+	N-	21	12	6.67	6.6	0.29	0.25	1.16	41.84	1.08	418.44	10.76	674.965	38.9	0.619943	0.016
2HPLN6	L-P+N-	Low	P+	N-	15	15	7.13	8.9	0.25	0.18	1.39	40.77	1.03	407.74	10.26	670.265	39.75	0.608327	0.015
2HPLN7	L-P+N-	Low	P+	N-	19	13	6.23	6.97	0.25	0.23	1.09	41.16	1.07	411.62	10.71	604.161	38.45	0.681308	0.018
2HPLN8	L-P+N-	Low	P+	N-	19	17	6.93	7.67	0.26	0.22	1.18	40.48	1.2	404.75	11.98	498.241	33.8	0.812357	0.024
2HPLN9	L-P+N-	Low	P+	N-	12	6	7.6	7.63	0.2	0.13	1.54	41.01	1.29	410.05	12.95	219.978	31.67	1.86405	0.059
2HPLN10	L-P+N-	Low	P+	N-	26	24	6.4	7.43	0.35	0.52	0.67	40.79	1.17	407.94	11.68	893.66	34.91	0.456482	0.013
2HPHN1	L-P+N+	Low	P+	N+	10	3	6.27	6	0.12	0	0	38.12	1.97	381.16	19.68	327.499	19.37	1.16385	0.06
2HPHN2	L-P+N+	Low	P+	N+	26	4	7.37	7.5	0.23	0.3	0.77	42.45	1.01	424.52	10.09	196.53	42.08	2.16008	0.051
2HPHN3	L-P+N+	Low	P+	N+	21	6	8.7	8.43	0.39	0.28	1.39	41.13	1.62	411.26	16.21	1419.79	25.38	0.289663	0.011
2HPHN4	L-P+N+	Low	P+	N+	35	11	5.17	4.23	0.36	0.44	0.82	38.68	2.08	386.84	20.81	123.623	18.59	3.12919	0.168
2HPHN5	L-P+N+	Low	P+	N+	26	7	7.43	7.1	0.24	0.1	2.4	41.28	1.36	412.84	13.57	924.432	30.43	0.446588	0.015
2HPHN6	L-P+N+	Low	P+	N+	31	16	6.63	7.33	0.37	0.24	1.54	40.87	1.97	408.72	19.71	674.509	20.73	0.605952	0.029
2HPHN7	L-P+N+	Low	P+	N+	15	5	6.97	7.17	0.21	0	0	38.28	1.88	382.82	18.84	868.563	20.32	0.440751	0.022
2HPHN8	L-P+N+	Low	P+	N+	26	6	7.83	6.7	0.16	0.13	1.23	41.36	1.84	413.61	18.44	729.457	22.43	0.567011	0.025
2HPHN9	L-P+N+	Low	P+	N+	17	11	6.7	7.77	0.32	0.23	1.39	41.55	1.72	415.49	17.16	806.336	24.22	0.515281	0.021
2HPHN10	L-P+N+	Low	P+	N+	26	7	7.1	6.13	0.38	0.19	2	41.24	1.31	412.44	13.13	766.383	31.41	0.538164	0.017
